# Supplementary material for: Recognition of centromere‐specific histone Cse4 by the inner kinetochore Okp1‐Ame1 complex
Source: EMBO Rep. 2023 Nov 20;24(12):e57702. doi: 10.15252/embr.202357702 (PMC10702835; doi:10.15252/embr.202357702)
Supplement: Supplementary file 6 — Source Data for Expanded View [file EMBR-24-e57702-s010.zip]

Archive with 33 entries (18 files):
- Figure_EV4/
- Figure_EV4/.DS_Store
- Figure_EV4/EV4A/
- Figure_EV4/EV4A/EV4A.tif
- Figure_EV4/EV4B/
- Figure_EV4/EV4B/EV4B.tif
- Figure_EV4/EV4C/
- Figure_EV4/EV4C/EV4C.tif
- Figure_EV4/EV4D/
- Figure_EV4/EV4D/EV4D.tif
- Figure_EV4/EV4E/
- Figure_EV4/EV4E/EV4E.tif
- Figure_EV4/EV4F/
- Figure_EV4/EV4F/EV4F.tif
- Figure_EV3/
- Figure_EV3/.DS_Store
- Figure_EV3/EV3A/
- Figure_EV3/EV3A/Protein_gel_panel_A.jpg
- Figure_EV3/EV3B/
- Figure_EV3/EV3B/Protein_gel_panel_EV3B.jpg
- Figure_EV3/EV3C/
- Figure_EV3/EV3C/.DS_Store
- Figure_EV3/EV3C/FP_truncated_OA_EV3C.xlsx
- Figure_EV3/EV3D/
- Figure_EV3/EV3D/Protein_gel_panel_D_bottom.jpg
- Figure_EV3/EV3D/Protein_gel_panel_D_top.jpg
- Figure_EV3/EV3E/
- Figure_EV3/EV3E/.DS_Store
- Figure_EV3/EV3E/FP_mutants_EV3E.xlsx
- Figure_EV3/EV3F/
- Figure_EV3/EV3F/Protein_gel_panel_F.jpg
- Figure_EV3/EV3G/
- Figure_EV3/EV3G/Protein_gel_panel_G.jpg
