# Supplementary material for: Recognition of centromere‐specific histone Cse4 by the inner kinetochore Okp1‐Ame1 complex
Source: EMBO Rep. 2023 Nov 20;24(12):e57702. doi: 10.15252/embr.202357702 (PMC10702835; doi:10.15252/embr.202357702)
Supplement: Supplementary file 6 — Source Data for Expanded View [file EMBR-24-e57702-s010.zip › Figure_EV3/EV3C/FP_truncated_OA_EV3C.xlsx]

## Sheet: Readme
This data shows FP readings for plotting in Figure EV3C. The binding curve shows Cse4END binding to Okp1-Ame1 (truncated, used for crystallography). The FP value at the highest concentratio of OA was not plotted (see methods), and it is marked to indicate this

## Sheet: Data
concentrationin OA heads (uM)	FP signal
20*	304.5*	300.5*	310.3*
10	282	278.2	286.9
5	272.1	282.6	270.9
2.5	266.4	264.7	254.3
1.25	251.6	254	249.1
0.625	230.1	250.3	229.6
0.3125	214.2	224.2	209.7
0.15625	209.5	203.5	200.8
0.078125	216.2	205	200.9
0.0390625	197.9	197.7	201.2
0.0195312	193.2	196.2	185.3
0.00976563	209.4	194	174.1
