# Supplementary material for: Recognition of centromere‐specific histone Cse4 by the inner kinetochore Okp1‐Ame1 complex
Source: EMBO Rep. 2023 Nov 20;24(12):e57702. doi: 10.15252/embr.202357702 (PMC10702835; doi:10.15252/embr.202357702)
Supplement: Supplementary file 6 — Source Data for Expanded View [file EMBR-24-e57702-s010.zip › Figure_EV3/EV3E/FP_mutants_EV3E.xlsx]

## Sheet: Readme
This data shows FP readings for plotting in Figure EV3E. These binding curves show Cse4END binding to Okp1-Ame1 (FL) complexes containing the indicated mutations (see text for info on mutants).

## Sheet: Data
concentration OA protein (uM)	EYAA FP Signal			I195Y FP Signal
3	304.8	297.1	285	279.8	302.2	300.6
1.5	289.4	266.3	269.3	289.3	280.7	275.7
0.75	261.9	263.1	250	286.3	268	274.3
0.375	252.3	261.4	262.2	264.1	268	275.1
0.1875	268.9	242.3	220.8	266.9	252.6	269.9
0.09375	264.2	252.6	244.5	255.4	249.6	251.5
0.046875	257.8	261.7	240.3	255	254.1	266.6
0.0234375	249.4	256.5	238.9	241.2	237.7	248.3
0.0117188	250.7	250.8	231.6	253.3	240.3	262.8
0.00585938	237	221.7	222.4	255.7	250.5	269
0.00292969	244.5	231.6	233.8	256.7	249.1	256.2
0.00146484	216.8	230.8	225.6	238.5	241.8	258.7
