# Supplementary material for: Recognition of centromere‐specific histone Cse4 by the inner kinetochore Okp1‐Ame1 complex
Source: EMBO Rep. 2023 Nov 20;24(12):e57702. doi: 10.15252/embr.202357702 (PMC10702835; doi:10.15252/embr.202357702)
Supplement: Supplementary file 7 — Source Data for Figure 1 [file EMBR-24-e57702-s001.zip]

Archive with 13 entries (11 files):
- Figure_1/
- __MACOSX/._Figure_1
- Figure_1/.DS_Store
- __MACOSX/Figure_1/._.DS_Store
- Figure_1/1C/
- Figure_1/1C/sch5_15_xia2.html
- __MACOSX/Figure_1/1C/._sch5_15_xia2.html
- Figure_1/1C/sch5-15_OA-Cse4-final model.pdb
- __MACOSX/Figure_1/1C/._sch5-15_OA-Cse4-final model.pdb
- Figure_1/1C/SCH5-15_AUTOMATIC_DEFAULT_free.mtz
- __MACOSX/Figure_1/1C/._SCH5-15_AUTOMATIC_DEFAULT_free.mtz
- Figure_1/1C/D_1000273421_val-report-full_P1 (8T0P).pdf
- __MACOSX/Figure_1/1C/._D_1000273421_val-report-full_P1 (8T0P).pdf
