# Supplementary material for: Recognition of centromere‐specific histone Cse4 by the inner kinetochore Okp1‐Ame1 complex
Source: EMBO Rep. 2023 Nov 20;24(12):e57702. doi: 10.15252/embr.202357702 (PMC10702835; doi:10.15252/embr.202357702)
Supplement: Supplementary file 7 — Source Data for Figure 1 [file EMBR-24-e57702-s001.zip › Figure_1/1C/sch5-15_OA-Cse4-final model.pdb]

REMARK   3                                                                      
REMARK   3 REFINEMENT.                                                          
REMARK   3   PROGRAM     : PHENIX (1.20.1_4487: ???)                            
REMARK   3   AUTHORS     : Adams,Afonine,Bunkoczi,Burnley,Chen,Dar,Davis,       
REMARK   3               : Draizen,Echols,Gildea,Gros,Grosse-Kunstleve,Headd,   
REMARK   3               : Hintze,Hung,Ioerger,Liebschner,McCoy,McKee,Moriarty, 
REMARK   3               : Oeffner,Poon,Read,Richardson,Richardson,Sacchettini, 
REMARK   3               : Sauter,Sobolev,Storoni,Terwilliger,Williams,Zwart    
REMARK   3                                                                      
REMARK   3  X-RAY DATA.                                                         
REMARK   3                                                                      
REMARK   3  REFINEMENT TARGET : ML                                              
REMARK   3                                                                      
REMARK   3  DATA USED IN REFINEMENT.                                            
REMARK   3   RESOLUTION RANGE HIGH (ANGSTROMS) : 1.73                           
REMARK   3   RESOLUTION RANGE LOW  (ANGSTROMS) : 69.01                          
REMARK   3   MIN(FOBS/SIGMA_FOBS)              : 1.34                           
REMARK   3   COMPLETENESS FOR RANGE        (%) : 99.80                          
REMARK   3   NUMBER OF REFLECTIONS             : 47499                          
REMARK   3   NUMBER OF REFLECTIONS (NON-ANOMALOUS) : 47499                      
REMARK   3                                                                      
REMARK   3  FIT TO DATA USED IN REFINEMENT.                                     
REMARK   3   R VALUE     (WORKING + TEST SET) : 0.2082                          
REMARK   3   R VALUE            (WORKING SET) : 0.2067                          
REMARK   3   FREE R VALUE                     : 0.2364                          
REMARK   3   FREE R VALUE TEST SET SIZE   (%) : 5.14                            
REMARK   3   FREE R VALUE TEST SET COUNT      : 2441                            
REMARK   3                                                                      
REMARK   3  FIT TO DATA USED IN REFINEMENT (IN BINS).                           
REMARK   3   BIN  RESOLUTION RANGE  COMPL.    NWORK NFREE   RWORK  RFREE  CCWOR 
REMARK   3     1   69.01 -    4.45    1.00     2903   156  0.2240 0.2592   0.90 
REMARK   3     2    4.45 -    3.53    1.00     2715   164  0.1775 0.2097   0.92 
REMARK   3     3    3.53 -    3.08    1.00     2698   139  0.1994 0.2270   0.90 
REMARK   3     4    3.08 -    2.80    1.00     2670   164  0.1985 0.2121   0.90 
REMARK   3     5    2.80 -    2.60    1.00     2655   145  0.2002 0.2180   0.89 
REMARK   3     6    2.60 -    2.45    1.00     2652   127  0.2033 0.3014   0.90 
REMARK   3     7    2.45 -    2.32    1.00     2639   146  0.1950 0.1874   0.91 
REMARK   3     8    2.32 -    2.22    1.00     2648   151  0.1848 0.1922   0.91 
REMARK   3     9    2.22 -    2.14    1.00     2639   130  0.1917 0.2405   0.90 
REMARK   3    10    2.14 -    2.06    1.00     2588   139  0.1836 0.2156   0.90 
REMARK   3    11    2.06 -    2.00    1.00     2658   155  0.2020 0.2479   0.89 
REMARK   3    12    2.00 -    1.94    1.00     2585   138  0.2479 0.2852   0.86 
REMARK   3    13    1.94 -    1.89    1.00     2634   138  0.2964 0.3514   0.82 
REMARK   3    14    1.89 -    1.84    1.00     2578   151  0.2842 0.3107   0.77 
REMARK   3    15    1.84 -    1.80    1.00     2631   133  0.2749 0.2877   0.75 
REMARK   3    16    1.80 -    1.76    1.00     2589   117  0.2861 0.3295   0.72 
REMARK   3    17    1.76 -    1.73    0.98     2576   148  0.2976 0.3175   0.65 
REMARK   3                                                                      
REMARK   3  BULK SOLVENT MODELLING.                                             
REMARK   3   METHOD USED        : FLAT BULK SOLVENT MODEL                       
REMARK   3   SOLVENT RADIUS     : 1.10                                          
REMARK   3   SHRINKAGE RADIUS   : 0.90                                          
REMARK   3   GRID STEP FACTOR   : 4.00                                          
REMARK   3                                                                      
REMARK   3  ERROR ESTIMATES.                                                    
REMARK   3   COORDINATE ERROR (MAXIMUM-LIKELIHOOD BASED)     : 0.21             
REMARK   3   PHASE ERROR (DEGREES, MAXIMUM-LIKELIHOOD BASED) : 22.82            
REMARK   3                                                                      
REMARK   3  STRUCTURE FACTORS CALCULATION ALGORITHM : FFT                       
REMARK   3  B VALUES.                                                           
REMARK   3   FROM WILSON PLOT           (A**2) : 30.84                          
REMARK   3                                                                      
REMARK   3  GEOMETRY RESTRAINTS LIBRARY: GEOSTD + MONOMER LIBRARY + CDL V1.2    
REMARK   3  DEVIATIONS FROM IDEAL VALUES - RMSD. RMSZ FOR BONDS AND ANGLES.     
REMARK   3    BOND      :  0.017   0.125   2376  Z= 1.063                       
REMARK   3    ANGLE     :  1.554  14.023   3200  Z= 0.820                       
REMARK   3    CHIRALITY :  0.100   0.500    363                                 
REMARK   3    PLANARITY :  0.012   0.092    405                                 
REMARK   3    DIHEDRAL  :  4.769  26.279    311                                 
REMARK   3    MIN NONBONDED DISTANCE : 1.785                                    
REMARK   3                                                                      
REMARK   3  MOLPROBITY STATISTICS.                                              
REMARK   3    ALL-ATOM CLASHSCORE : 7.02                                        
REMARK   3    RAMACHANDRAN PLOT:                                                
REMARK   3      OUTLIERS :  0.36 %                                              
REMARK   3      ALLOWED  :  1.81 %                                              
REMARK   3      FAVORED  : 97.83 %                                              
REMARK   3    ROTAMER OUTLIERS :  0.77 %                                        
REMARK   3    CBETA DEVIATIONS :  0.00 %                                        
REMARK   3    PEPTIDE PLANE:                                                    
REMARK   3      CIS-PROLINE     : 0.00 %                                        
REMARK   3      CIS-GENERAL     : 0.00 %                                        
REMARK   3      TWISTED PROLINE : 0.00 %                                        
REMARK   3      TWISTED GENERAL : 0.00 %                                        
REMARK   3                                                                      
REMARK   3  RAMA-Z (RAMACHANDRAN PLOT Z-SCORE):                                 
REMARK   3  INTERPRETATION: BAD |RAMA-Z| > 3; SUSPICIOUS 2 < |RAMA-Z| < 3; GOOD 
REMARK   3  SCORES FOR WHOLE/HELIX/SHEET/LOOP ARE SCALED INDEPENDENTLY;         
REMARK   3  THEREFORE, THE VALUES ARE NOT RELATED IN A SIMPLE MANNER.           
REMARK   3    WHOLE:  1.40 (0.45), RESIDUES: 277                                
REMARK   3    HELIX:  1.01 (0.29), RESIDUES: 235                                
REMARK   3    SHEET:  NONE (NONE), RESIDUES: 0                                  
REMARK   3    LOOP :  1.03 (1.04), RESIDUES: 42                                 
REMARK   3                                                                      
REMARK   3                  min    max   mean <Bi,j>   iso aniso                
REMARK   3     Overall:   17.03 145.31  47.39   6.11  2541  2541                
REMARK   3     Protein:   17.03 117.87  46.70   5.15  2317  2317                
REMARK   3     Water:     20.17  85.09  49.85    N/A   184   184                
REMARK   3     Other:     31.91 145.31  76.43    N/A    40    40                
REMARK   3     Chain  A:  17.73 117.87  49.12    N/A  1293  1293                
REMARK   3     Chain  C:  24.59  90.49  46.18    N/A   157   157                
REMARK   3     Chain  B:  17.03 105.30  43.18    N/A   867   867                
REMARK   3     Chain  S:  20.17  85.09  49.85    N/A   184   184                
REMARK   3     Chain  D:  31.91 145.31  76.43    N/A    40    40                
REMARK   3     Histogram:                                                       
REMARK   3         Values      Number of atoms                                  
REMARK   3      17.03 - 29.86       563                                         
REMARK   3      29.86 - 42.69       760                                         
REMARK   3      42.69 - 55.51       466                                         
REMARK   3      55.51 - 68.34       313                                         
REMARK   3      68.34 - 81.17       200                                         
REMARK   3      81.17 - 94.00       159                                         
REMARK   3      94.00 - 106.83       49                                         
REMARK   3     106.83 - 119.65       26                                         
REMARK   3     119.65 - 132.48        3                                         
REMARK   3     132.48 - 145.31        2                                         
REMARK   3                                                                      
REMARK   3                                                                      
REMARK   3  TLS DETAILS.                                                        
REMARK   3   NUMBER OF TLS GROUPS: 1                                            
REMARK   3   ORIGIN: CENTER OF MASS                                             
REMARK   3   TLS GROUP : 1                                                      
REMARK   3    SELECTION: all                                                    
REMARK   3    ORIGIN FOR THE GROUP (A):  37.0604 -22.9580  13.2270              
REMARK   3    T TENSOR                                                          
REMARK   3      T11:   0.2140 T22:   0.1778                                     
REMARK   3      T33:   0.1388 T12:   0.0047                                     
REMARK   3      T13:   0.0091 T23:   0.0217                                     
REMARK   3    L TENSOR                                                          
REMARK   3      L11:   1.5667 L22:   3.6123                                     
REMARK   3      L33:   0.8983 L12:   1.2101                                     
REMARK   3      L13:   0.5038 L23:   0.7522                                     
REMARK   3    S TENSOR                                                          
REMARK   3      S11:  -0.0596 S12:  -0.0258 S13:   0.2497                       
REMARK   3      S21:  -0.1060 S22:  -0.0579 S23:   0.0884                       
REMARK   3      S31:  -0.1827 S32:   0.0193 S33:   0.0096                       
REMARK   3                                                                      
HELIX    1   1 PHE A  130  ARG A  141  1                                  12    
HELIX    2   2 TYR A  146  LEU A  148  5                                   3    
HELIX    3   3 LYS A  156  LYS A  180  1                                  25    
HELIX    4   4 GLU A  182  MET A  188  1                                   7    
HELIX    5   5 ASN A  193  ARG A  219  1                                  27    
HELIX    6   6 GLU A  229  LEU A  232  5                                   4    
HELIX    7   7 ILE A  234  ARG A  273  1                                  40    
HELIX    8   8 ILE C   34  ARG C   46  1                                  13    
HELIX    9   9 ILE B  129  ASN B  148  1                                  20    
HELIX   10  10 LEU B  150  ASN B  159  1                                  10    
HELIX   11  11 GLN B  165  LEU B  230  1                                  66    
SHEET    1   1 2 TRP A 151  LYS A 153  0                                        
SHEET    2   1 2 LYS A 222  PRO A 224 -1  N  PHE A 223   O  LYS A 152           
CRYST1  154.305  154.305   37.114  90.00  90.00  90.00 P 42 21 2                
SCALE1      0.006481  0.000000  0.000000        0.00000                         
SCALE2      0.000000  0.006481  0.000000        0.00000                         
SCALE3      0.000000  0.000000  0.026944        0.00000                         
HETATM    1  O1  SO4 D   2      25.513 -30.856  11.461  1.00 45.57           O  
ANISOU    1  O1  SO4 D   2     5616   5776   5922    249     34   -181       O  
HETATM    2  O2  SO4 D   2      23.388 -31.843  11.365  1.00 43.61           O  
ANISOU    2  O2  SO4 D   2     5173   5472   5926    251     22   -308       O  
HETATM    3  O3  SO4 D   2      24.272 -31.970  13.338  1.00 57.59           O1-
ANISOU    3  O3  SO4 D   2     6993   7350   7540    165    286   -337       O1-
HETATM    4  O4  SO4 D   2      23.760 -29.748  12.564  1.00 52.07           O  
ANISOU    4  O4  SO4 D   2     6205   6506   7071    272    100   -387       O  
HETATM    5  S   SO4 D   2      24.277 -31.043  12.194  1.00 41.52           S  
ANISOU    5  S   SO4 D   2     4962   5242   5573    238    110   -300       S  
HETATM    6  O1  SO4 D   3      59.657 -26.964  22.733  1.00 57.80           O  
ANISOU    6  O1  SO4 D   3     5855   6295   9813   -309  -1957    176       O  
HETATM    7  O2  SO4 D   3      58.261 -28.891  22.876  1.00 48.04           O  
ANISOU    7  O2  SO4 D   3     4839   5106   8309   -224  -1989    276       O  
HETATM    8  O3  SO4 D   3      60.666 -29.038  23.388  1.00 57.93           O1-
ANISOU    8  O3  SO4 D   3     5806   6080  10124   -196  -2235    202       O1-
HETATM    9  O4  SO4 D   3      59.305 -27.889  24.865  1.00 54.17           O  
ANISOU    9  O4  SO4 D   3     5770   5735   9077   -322  -2428    334       O  
HETATM   10  S   SO4 D   3      59.422 -28.233  23.442  1.00 53.71           S  
ANISOU   10  S   SO4 D   3     5454   5713   9238   -260  -2165    250       S  
HETATM   11  O1  SO4 D   8      59.637 -22.214   4.794  1.00 72.82           O  
ANISOU   11  O1  SO4 D   8     8131   8838  10699  -1249   2175   -505       O  
HETATM   12  O2  SO4 D   8      57.483 -21.250   5.207  1.00 64.99           O  
ANISOU   12  O2  SO4 D   8     7491   7918   9285  -1247   1977   -247       O  
HETATM   13  O3  SO4 D   8      59.182 -21.268   6.928  1.00 57.75           O  
ANISOU   13  O3  SO4 D   8     6108   6899   8935  -1174   1818   -353       O  
HETATM   14  O4  SO4 D   8      59.467 -19.856   5.079  1.00 75.80           O  
ANISOU   14  O4  SO4 D   8     8684   9192  10923  -1399   2100   -330       O  
HETATM   15  S   SO4 D   8      58.924 -21.147   5.494  1.00 93.04           S  
ANISOU   15  S   SO4 D   8    10797  11408  13145  -1267   2022   -357       S  
HETATM   16  O1  SO4 D   9      28.913   2.036  30.053  1.00103.42           O  
ANISOU   16  O1  SO4 D   9    12807  11123  15363     40    873  -3138       O  
HETATM   17  O2  SO4 D   9      27.642   2.054  28.004  1.00100.71           O  
ANISOU   17  O2  SO4 D   9    12139  10623  15504    259    625  -2983       O  
HETATM   18  O3  SO4 D   9      26.715   1.090  29.954  1.00116.77           O  
ANISOU   18  O3  SO4 D   9    14177  12880  17312     86   1083  -3275       O  
HETATM   19  O4  SO4 D   9      27.033   3.472  29.813  1.00107.61           O  
ANISOU   19  O4  SO4 D   9    12952  11433  16502    180    883  -3358       O  
HETATM   20  S   SO4 D   9      27.580   2.165  29.461  1.00110.18           S  
ANISOU   20  S   SO4 D   9    13405  11903  16554    144    869  -3189       S  
HETATM   21  O1  SO4 D  18      28.324 -47.214  -3.860  1.00 47.33           O  
ANISOU   21  O1  SO4 D  18     7314   5876   4795   -276   -117   -474       O  
HETATM   22  O2  SO4 D  18      26.858 -47.800  -5.707  1.00 33.67           O  
ANISOU   22  O2  SO4 D  18     5853   4062   2879   -400   -381   -541       O  
HETATM   23  O3  SO4 D  18      26.017 -46.890  -3.651  1.00 56.19           O  
ANISOU   23  O3  SO4 D  18     8362   6946   6043   -251   -470   -393       O  
HETATM   24  O4  SO4 D  18      27.127 -45.466  -5.000  1.00 31.91           O  
ANISOU   24  O4  SO4 D  18     5589   3896   2637   -358   -424   -365       O  
HETATM   25  S   SO4 D  18      27.126 -46.857  -4.615  1.00 33.81           S  
ANISOU   25  S   SO4 D  18     5717   4126   3003   -323   -341   -446       S  
HETATM   26  S   SO4 D  20      57.266 -11.834  17.529  1.00 30.00           S  
HETATM   27  O1  SO4 D  20      58.493 -11.834  16.628  1.00 30.00           O  
HETATM   28  O2  SO4 D  20      56.039 -11.834  16.628  1.00 30.00           O  
HETATM   29  O3  SO4 D  20      57.266 -13.097  18.181  1.00 30.00           O  
HETATM   30  O4  SO4 D  20      57.266 -10.571  18.181  1.00 30.00           O  
ATOM     31  N   LEU B 125      42.047 -39.878  18.600  1.00 51.33      F000 N  
ANISOU   31  N   LEU B 125     6752   6357   6394     -7   -474    557  F000 N  
ATOM     32  CA  LEU B 125      42.018 -38.413  18.383  1.00 58.65      F000 C  
ANISOU   32  CA  LEU B 125     7665   7365   7254     -9   -377    514  F000 C  
ATOM     33  C   LEU B 125      43.402 -37.791  18.073  1.00 45.21      F000 C  
ANISOU   33  C   LEU B 125     5836   5624   5717     27   -415    486  F000 C  
ATOM     34  O   LEU B 125      43.507 -36.578  17.920  1.00 44.11      F000 O  
ANISOU   34  O   LEU B 125     5686   5536   5538     19   -351    457  F000 O  
ATOM     35  CB  LEU B 125      41.396 -37.710  19.603  1.00 39.34      F000 C  
ANISOU   35  CB  LEU B 125     5370   4958   4618    -95   -406    547  F000 C  
ATOM     36  CG  LEU B 125      39.889 -37.870  19.739  1.00 44.19      F000 C  
ANISOU   36  CG  LEU B 125     6080   5636   5073   -139   -294    535  F000 C  
ATOM     37  CD1 LEU B 125      39.322 -37.548  21.143  1.00 43.42      F000 C  
ANISOU   37  CD1 LEU B 125     6149   5554   4793   -250   -319    561  F000 C  
ATOM     38  CD2 LEU B 125      39.270 -36.950  18.708  1.00 51.77      F000 C  
ANISOU   38  CD2 LEU B 125     6972   6672   6026    -91   -139    460  F000 C  
ATOM     39  N   SER B 126      44.447 -38.622  17.927  1.00 48.10      F000 N  
ANISOU   39  N   SER B 126     6091   5892   6292     67   -511    485  F000 N  
ATOM     40  CA  SER B 126      45.798 -38.088  17.759  1.00 46.37      F000 C  
ANISOU   40  CA  SER B 126     5731   5621   6265     92   -553    450  F000 C  
ATOM     41  C   SER B 126      46.099 -37.521  16.360  1.00 43.30      F000 C  
ANISOU   41  C   SER B 126     5222   5280   5951    128   -350    355  F000 C  
ATOM     42  O   SER B 126      46.981 -36.676  16.238  1.00 47.34      F000 O  
ANISOU   42  O   SER B 126     5645   5781   6559    122   -337    323  F000 O  
ATOM     43  CB  SER B 126      46.835 -39.162  18.079  1.00 56.16      F000 C  
ANISOU   43  CB  SER B 126     6868   6720   7750    126   -730    465  F000 C  
ATOM     44  OG  SER B 126      47.999 -38.535  18.602  1.00 65.63      F000 O  
ANISOU   44  OG  SER B 126     7984   7857   9095    118   -861    468  F000 O  
ATOM     45  N   SER B 127      45.450 -37.988  15.286  1.00 51.51      F000 N  
ANISOU   45  N   SER B 127     6260   6362   6950    152   -198    308  F000 N  
ATOM     46  CA  SER B 127      45.846 -37.461  13.973  1.00 48.71      F000 C  
ANISOU   46  CA  SER B 127     5820   6040   6647    161    -14    221  F000 C  
ATOM     47  C   SER B 127      45.468 -35.981  13.823  1.00 51.34      F000 C  
ANISOU   47  C   SER B 127     6227   6457   6824    121     63    232  F000 C  
ATOM     48  O   SER B 127      46.161 -35.204  13.153  1.00 52.84      F000 O  
ANISOU   48  O   SER B 127     6352   6652   7073    103    162    186  F000 O  
ATOM     49  CB  SER B 127      45.218 -38.297  12.852  1.00 53.15      F000 C  
ANISOU   49  CB  SER B 127     6395   6623   7178    182    117    168  F000 C  
ATOM     50  OG  SER B 127      43.914 -38.727  13.197  1.00 57.35      F000 O  
ANISOU   50  OG  SER B 127     7054   7194   7543    178     79    222  F000 O  
ATOM     51  N   SER B 128      44.404 -35.554  14.471  1.00 47.09      F000 N  
ANISOU   51  N   SER B 128     5819   5972   6102    100     21    287  F000 N  
ATOM     52  CA  SER B 128      43.956 -34.192  14.282  1.00 41.07      F000 C  
ANISOU   52  CA  SER B 128     5119   5270   5215     72     87    288  F000 C  
ATOM     53  C   SER B 128      44.296 -33.293  15.456  1.00 31.76      F000 C  
ANISOU   53  C   SER B 128     3967   4081   4018     40    -19    322  F000 C  
ATOM     54  O   SER B 128      43.905 -32.121  15.433  1.00 29.86      F000 O  
ANISOU   54  O   SER B 128     3780   3880   3687     18     22    320  F000 O  
ATOM     55  CB  SER B 128      42.438 -34.194  14.091  1.00 40.06      F000 C  
ANISOU   55  CB  SER B 128     5099   5201   4919     72    132    298  F000 C  
ATOM     56  OG  SER B 128      41.821 -34.686  15.268  1.00 43.94      F000 O  
ANISOU   56  OG  SER B 128     5658   5691   5346     58     39    338  F000 O  
ATOM     57  N   ILE B 129      44.965 -33.803  16.493  1.00 27.70      F000 N  
ANISOU   57  N   ILE B 129     3432   3507   3583     33   -169    354  F000 N  
ATOM     58  CA  ILE B 129      45.059 -33.013  17.742  1.00 30.89      F000 C  
ANISOU   58  CA  ILE B 129     3913   3907   3916    -15   -285    390  F000 C  
ATOM     59  C   ILE B 129      45.856 -31.719  17.518  1.00 22.90      F000 C  
ANISOU   59  C   ILE B 129     2838   2891   2970    -31   -258    361  F000 C  
ATOM     60  O   ILE B 129      45.523 -30.666  18.074  1.00 25.91      F000 O  
ANISOU   60  O   ILE B 129     3299   3300   3246    -67   -269    364  F000 O  
ATOM     61  CB  ILE B 129      45.637 -33.848  18.914  1.00 31.12      F000 C  
ANISOU   61  CB  ILE B 129     3964   3858   4003    -35   -487    444  F000 C  
ATOM     62  CG1 ILE B 129      45.593 -33.046  20.257  1.00 28.08      F000 C  
ANISOU   62  CG1 ILE B 129     3706   3473   3490   -107   -606    477  F000 C  
ATOM     63  CG2 ILE B 129      47.070 -34.423  18.615  1.00 33.56      F000 C  
ANISOU   63  CG2 ILE B 129     4099   4069   4583      4   -572    427  F000 C  
ATOM     64  CD1 ILE B 129      44.200 -32.613  20.576  1.00 34.36      F000 C  
ANISOU   64  CD1 ILE B 129     4647   4349   4061   -145   -505    468  F000 C  
ATOM     65  N   THR B 130      46.903 -31.751  16.710  1.00 25.20      F000 N  
ANISOU   65  N   THR B 130     2986   3145   3442    -12   -209    323  F000 N  
ATOM     66  CA  THR B 130      47.680 -30.512  16.525  1.00 27.47      F000 C  
ANISOU   66  CA  THR B 130     3217   3424   3798    -44   -177    298  F000 C  
ATOM     67  C   THR B 130      46.866 -29.447  15.748  1.00 24.47      F000 C  
ANISOU   67  C   THR B 130     2916   3108   3272    -61    -31    287  F000 C  
ATOM     68  O   THR B 130      46.945 -28.241  16.038  1.00 23.79      F000 O  
ANISOU   68  O   THR B 130     2864   3024   3150    -95    -43    289  F000 O  
ATOM     69  CB  THR B 130      49.026 -30.822  15.830  1.00 29.43      F000 C  
ANISOU   69  CB  THR B 130     3277   3608   4295    -35   -133    245  F000 C  
ATOM     70  OG1 THR B 130      49.690 -31.930  16.504  1.00 35.15      F000 O  
ANISOU   70  OG1 THR B 130     3916   4250   5187     -4   -295    254  F000 O  
ATOM     71  CG2 THR B 130      49.967 -29.589  15.876  1.00 31.51      F000 C  
ANISOU   71  CG2 THR B 130     3469   3846   4658    -82   -129    223  F000 C  
ATOM     72  N   SER B 131      46.048 -29.875  14.780  1.00 28.58      F000 N  
ANISOU   72  N   SER B 131     3477   3672   3712    -39     86    277  F000 N  
ATOM     73  CA  SER B 131      45.190 -28.934  14.064  1.00 27.25      F000 C  
ANISOU   73  CA  SER B 131     3396   3545   3413    -54    180    279  F000 C  
ATOM     74  C   SER B 131      44.088 -28.348  14.953  1.00 27.82      F000 C  
ANISOU   74  C   SER B 131     3576   3642   3351    -52    115    298  F000 C  
ATOM     75  O   SER B 131      43.821 -27.119  14.936  1.00 27.94      F000 O  
ANISOU   75  O   SER B 131     3637   3657   3323    -72    127    296  F000 O  
ATOM     76  CB  SER B 131      44.580 -29.659  12.827  1.00 31.93      F000 C  
ANISOU   76  CB  SER B 131     4014   4165   3954    -36    290    263  F000 C  
ATOM     77  OG  SER B 131      45.596 -30.065  11.957  1.00 36.15      F000 O  
ANISOU   77  OG  SER B 131     4457   4673   4604    -52    385    222  F000 O  
ATOM     78  N   VAL B 132      43.443 -29.198  15.779  1.00 23.72      F000 N  
ANISOU   78  N   VAL B 132     3100   3138   2776    -37     52    310  F000 N  
ATOM     79  CA  VAL B 132      42.464 -28.700  16.754  1.00 27.32      F000 C  
ANISOU   79  CA  VAL B 132     3650   3615   3115    -53     17    306  F000 C  
ATOM     80  C   VAL B 132      43.116 -27.700  17.700  1.00 27.34      F000 C  
ANISOU   80  C   VAL B 132     3669   3591   3129    -94    -58    301  F000 C  
ATOM     81  O   VAL B 132      42.565 -26.612  17.992  1.00 24.94      F000 O  
ANISOU   81  O   VAL B 132     3418   3290   2766   -110    -40    273  F000 O  
ATOM     82  CB  VAL B 132      41.834 -29.868  17.547  1.00 26.13      F000 C  
ANISOU   82  CB  VAL B 132     3551   3477   2899    -58    -26    321  F000 C  
ATOM     83  CG1 VAL B 132      40.958 -29.268  18.669  1.00 28.68      F000 C  
ANISOU   83  CG1 VAL B 132     3976   3819   3104   -100    -35    297  F000 C  
ATOM     84  CG2 VAL B 132      40.943 -30.723  16.581  1.00 30.82      F000 C  
ANISOU   84  CG2 VAL B 132     4137   4098   3476    -19     54    316  F000 C  
ATOM     85  N   THR B 133      44.309 -28.063  18.203  1.00 22.46      F000 N  
ANISOU   85  N   THR B 133     2999   2932   2603   -112   -156    321  F000 N  
ATOM     86  CA  THR B 133      45.053 -27.175  19.111  1.00 24.07      F000 C  
ANISOU   86  CA  THR B 133     3216   3100   2829   -158   -254    317  F000 C  
ATOM     87  C   THR B 133      45.322 -25.815  18.463  1.00 26.75      F000 C  
ANISOU   87  C   THR B 133     3521   3431   3212   -165   -185    292  F000 C  
ATOM     88  O   THR B 133      45.206 -24.798  19.135  1.00 23.03      F000 O  
ANISOU   88  O   THR B 133     3108   2948   2694   -199   -219    271  F000 O  
ATOM     89  CB  THR B 133      46.351 -27.861  19.566  1.00 24.98      F000 C  
ANISOU   89  CB  THR B 133     3253   3155   3084   -167   -392    344  F000 C  
ATOM     90  OG1 THR B 133      45.963 -29.092  20.203  1.00 26.34      F000 O  
ANISOU   90  OG1 THR B 133     3489   3324   3197   -167   -471    380  F000 O  
ATOM     91  CG2 THR B 133      47.138 -26.977  20.551  1.00 23.53      F000 C  
ANISOU   91  CG2 THR B 133     3088   2925   2926   -222   -524    341  F000 C  
ATOM     92  N   THR B 134      45.659 -25.789  17.169  1.00 22.40      F000 N  
ANISOU   92  N   THR B 134     2892   2879   2741   -147    -84    292  F000 N  
ATOM     93  CA  THR B 134      45.905 -24.530  16.452  1.00 23.60      F000 C  
ANISOU   93  CA  THR B 134     3033   3011   2921   -171    -15    282  F000 C  
ATOM     94  C   THR B 134      44.752 -23.554  16.626  1.00 21.28      F000 C  
ANISOU   94  C   THR B 134     2843   2727   2515   -168     -2    270  F000 C  
ATOM     95  O   THR B 134      44.964 -22.335  16.819  1.00 23.39      F000 O  
ANISOU   95  O   THR B 134     3128   2958   2800   -199    -20    257  F000 O  
ATOM     96  CB  THR B 134      46.078 -24.874  14.965  1.00 24.18      F000 C  
ANISOU   96  CB  THR B 134     3061   3093   3032   -167    114    286  F000 C  
ATOM     97  OG1 THR B 134      47.244 -25.728  14.815  1.00 28.76      F000 O  
ANISOU   97  OG1 THR B 134     3517   3651   3761   -170    119    271  F000 O  
ATOM     98  CG2 THR B 134      46.270 -23.539  14.145  1.00 24.60      F000 C  
ANISOU   98  CG2 THR B 134     3142   3119   3088   -214    186    292  F000 C  
ATOM     99  N   ILE B 135      43.519 -24.076  16.547  1.00 20.40      F000 N  
ANISOU   99  N   ILE B 135     2788   2654   2310   -132     28    265  F000 N  
ATOM    100  CA  ILE B 135      42.346 -23.192  16.695  1.00 22.40      F000 C  
ANISOU  100  CA  ILE B 135     3110   2900   2499   -120     42    234  F000 C  
ATOM    101  C   ILE B 135      42.321 -22.587  18.091  1.00 22.26      F000 C  
ANISOU  101  C   ILE B 135     3138   2870   2451   -152    -19    189  F000 C  
ATOM    102  O   ILE B 135      42.070 -21.372  18.272  1.00 24.79      F000 O  
ANISOU  102  O   ILE B 135     3485   3151   2782   -162    -22    153  F000 O  
ATOM    103  CB  ILE B 135      41.041 -23.968  16.401  1.00 22.82      F000 C  
ANISOU  103  CB  ILE B 135     3190   2990   2489    -78     83    224  F000 C  
ATOM    104  CG1 ILE B 135      41.120 -24.555  14.940  1.00 24.76      F000 C  
ANISOU  104  CG1 ILE B 135     3412   3245   2750    -58    137    264  F000 C  
ATOM    105  CG2 ILE B 135      39.784 -23.056  16.548  1.00 22.42      F000 C  
ANISOU  105  CG2 ILE B 135     3178   2916   2423    -58     94    173  F000 C  
ATOM    106  CD1 ILE B 135      40.042 -25.630  14.766  1.00 24.30      F000 C  
ANISOU  106  CD1 ILE B 135     3366   3223   2643    -21    158    257  F000 C  
ATOM    107  N   ASP B 136      42.564 -23.419  19.104  1.00 21.84      F000 N  
ANISOU  107  N   ASP B 136     3108   2839   2353   -176    -74    190  F000 N  
ATOM    108  CA  ASP B 136      42.638 -22.868  20.477  1.00 25.68      F000 C  
ANISOU  108  CA  ASP B 136     3668   3309   2778   -230   -138    146  F000 C  
ATOM    109  C   ASP B 136      43.796 -21.895  20.659  1.00 23.03      F000 C  
ANISOU  109  C   ASP B 136     3305   2923   2523   -265   -210    148  F000 C  
ATOM    110  O   ASP B 136      43.683 -20.951  21.442  1.00 26.01      F000 O  
ANISOU  110  O   ASP B 136     3744   3274   2864   -304   -235     94  F000 O  
ATOM    111  CB  ASP B 136      42.778 -23.978  21.518  1.00 26.56      F000 C  
ANISOU  111  CB  ASP B 136     3843   3441   2807   -271   -211    166  F000 C  
ATOM    112  CG  ASP B 136      41.426 -24.708  21.828  1.00 31.61      F000 C  
ANISOU  112  CG  ASP B 136     4552   4126   3332   -273   -132    138  F000 C  
ATOM    113  OD1 ASP B 136      40.315 -24.181  21.555  1.00 36.20      F000 O  
ANISOU  113  OD1 ASP B 136     5135   4719   3901   -248    -30     77  F000 O  
ATOM    114  OD2 ASP B 136      41.530 -25.860  22.278  1.00 41.64      F000 O1-
ANISOU  114  OD2 ASP B 136     5862   5409   4550   -297   -182    181  F000 O1-
ATOM    115  N   VAL B 137      44.947 -22.192  20.063  1.00 22.36      F000 N  
ANISOU  115  N   VAL B 137     3126   2819   2552   -262   -242    197  F000 N  
ATOM    116  CA  VAL B 137      46.111 -21.280  20.165  1.00 22.77      F000 C  
ANISOU  116  CA  VAL B 137     3126   2815   2709   -302   -304    195  F000 C  
ATOM    117  C   VAL B 137      45.721 -19.902  19.599  1.00 23.91      F000 C  
ANISOU  117  C   VAL B 137     3288   2930   2868   -303   -234    169  F000 C  
ATOM    118  O   VAL B 137      46.025 -18.841  20.176  1.00 25.02      F000 O  
ANISOU  118  O   VAL B 137     3456   3025   3027   -343   -284    135  F000 O  
ATOM    119  CB  VAL B 137      47.295 -21.877  19.387  1.00 22.59      F000 C  
ANISOU  119  CB  VAL B 137     2968   2774   2840   -297   -304    234  F000 C  
ATOM    120  CG1 VAL B 137      48.467 -20.803  19.168  1.00 26.60      F000 C  
ANISOU  120  CG1 VAL B 137     3395   3221   3492   -345   -322    225  F000 C  
ATOM    121  CG2 VAL B 137      47.870 -23.134  20.108  1.00 26.99      F000 C  
ANISOU  121  CG2 VAL B 137     3495   3325   3434   -296   -425    257  F000 C  
ATOM    122  N   LEU B 138      45.090 -19.905  18.421  1.00 23.74      F000 N  
ANISOU  122  N   LEU B 138     3256   2921   2844   -264   -133    190  F000 N  
ATOM    123  CA  LEU B 138      44.669 -18.622  17.833  1.00 25.78      F000 C  
ANISOU  123  CA  LEU B 138     3545   3129   3121   -266    -96    181  F000 C  
ATOM    124  C   LEU B 138      43.644 -17.906  18.716  1.00 25.42      F000 C  
ANISOU  124  C   LEU B 138     3574   3064   3019   -255   -117    109  F000 C  
ATOM    125  O   LEU B 138      43.701 -16.678  18.901  1.00 25.05      F000 O  
ANISOU  125  O   LEU B 138     3550   2953   3017   -276   -141     76  F000 O  
ATOM    126  CB  LEU B 138      44.109 -18.873  16.419  1.00 22.86      F000 C  
ANISOU  126  CB  LEU B 138     3179   2769   2739   -235    -15    226  F000 C  
ATOM    127  CG  LEU B 138      45.237 -19.248  15.429  1.00 27.64      F000 C  
ANISOU  127  CG  LEU B 138     3719   3375   3407   -273     42    275  F000 C  
ATOM    128  CD1 LEU B 138      44.677 -19.714  14.078  1.00 29.74      F000 C  
ANISOU  128  CD1 LEU B 138     4019   3660   3622   -258    124    314  F000 C  
ATOM    129  CD2 LEU B 138      46.211 -18.119  15.152  1.00 28.82      F000 C  
ANISOU  129  CD2 LEU B 138     3849   3459   3643   -341     47    287  F000 C  
ATOM    130  N   SER B 139      42.662 -18.640  19.238  1.00 22.57      F000 N  
ANISOU  130  N   SER B 139     3249   2752   2574   -227    -94     72  F000 N  
ATOM    131  CA  SER B 139      41.689 -18.009  20.120  1.00 25.25      F000 C  
ANISOU  131  CA  SER B 139     3647   3072   2874   -227    -80    -24  F000 C  
ATOM    132  C   SER B 139      42.383 -17.369  21.319  1.00 28.36      F000 C  
ANISOU  132  C   SER B 139     4089   3439   3246   -294   -145    -75  F000 C  
ATOM    133  O   SER B 139      42.069 -16.230  21.699  1.00 25.30      F000 O  
ANISOU  133  O   SER B 139     3731   2993   2887   -305   -142   -151  F000 O  
ATOM    134  CB  SER B 139      40.641 -19.066  20.559  1.00 25.91      F000 C  
ANISOU  134  CB  SER B 139     3759   3219   2867   -210    -25    -58  F000 C  
ATOM    135  OG  SER B 139      39.706 -18.517  21.510  1.00 27.87      F000 O  
ANISOU  135  OG  SER B 139     4059   3452   3079   -228     22   -176  F000 O  
ATOM    136  N   SER B 140      43.339 -18.081  21.923  1.00 22.47      F000 N  
ANISOU  136  N   SER B 140     3354   2722   2462   -339   -220    -37  F000 N  
ATOM    137  CA  SER B 140      44.074 -17.526  23.066  1.00 24.16      F000 C  
ANISOU  137  CA  SER B 140     3627   2903   2650   -413   -315    -77  F000 C  
ATOM    138  C   SER B 140      44.934 -16.329  22.659  1.00 24.84      F000 C  
ANISOU  138  C   SER B 140     3660   2916   2863   -428   -357    -70  F000 C  
ATOM    139  O   SER B 140      45.084 -15.375  23.426  1.00 28.79      F000 O  
ANISOU  139  O   SER B 140     4215   3367   3357   -475   -402   -138  F000 O  
ATOM    140  CB  SER B 140      44.959 -18.644  23.699  1.00 28.37      F000 C  
ANISOU  140  CB  SER B 140     4175   3463   3142   -455   -429    -19  F000 C  
ATOM    141  OG  SER B 140      45.645 -18.121  24.831  1.00 46.29      F000 O  
ANISOU  141  OG  SER B 140     6520   5692   5374   -535   -550    -54  F000 O  
ATOM    142  N   LEU B 141      45.545 -16.391  21.477  1.00 28.34      F000 N  
ANISOU  142  N   LEU B 141     4003   3348   3417   -403   -336      7  F000 N  
ATOM    143  CA  LEU B 141      46.338 -15.295  20.951  1.00 28.71      F000 C  
ANISOU  143  CA  LEU B 141     4001   3323   3585   -432   -352     23  F000 C  
ATOM    144  C   LEU B 141      45.508 -14.000  20.898  1.00 24.82      F000 C  
ANISOU  144  C   LEU B 141     3563   2765   3101   -420   -320    -36  F000 C  
ATOM    145  O   LEU B 141      45.971 -12.930  21.324  1.00 27.58      F000 O  
ANISOU  145  O   LEU B 141     3929   3044   3506   -465   -373    -75  F000 O  
ATOM    146  CB  LEU B 141      46.855 -15.689  19.546  1.00 24.08      F000 C  
ANISOU  146  CB  LEU B 141     3323   2744   3082   -418   -284    107  F000 C  
ATOM    147  CG  LEU B 141      47.674 -14.621  18.799  1.00 28.40      F000 C  
ANISOU  147  CG  LEU B 141     3826   3216   3747   -468   -268    135  F000 C  
ATOM    148  CD1 LEU B 141      49.016 -14.548  19.413  1.00 33.79      F000 C  
ANISOU  148  CD1 LEU B 141     4435   3872   4532   -528   -352    126  F000 C  
ATOM    149  CD2 LEU B 141      47.844 -15.033  17.307  1.00 37.18      F000 C  
ANISOU  149  CD2 LEU B 141     4895   4344   4889   -467   -157    206  F000 C  
ATOM    150  N   PHE B 142      44.261 -14.092  20.402  1.00 27.69      F000 N  
ANISOU  150  N   PHE B 142     3949   3140   3433   -359   -247    -50  F000 N  
ATOM    151  CA  PHE B 142      43.458 -12.865  20.256  1.00 25.75      F000 C  
ANISOU  151  CA  PHE B 142     3734   2808   3244   -336   -236   -107  F000 C  
ATOM    152  C   PHE B 142      42.809 -12.438  21.565  1.00 26.54      F000 C  
ANISOU  152  C   PHE B 142     3893   2893   3299   -347   -234   -243  F000 C  
ATOM    153  O   PHE B 142      42.705 -11.240  21.854  1.00 26.39      F000 O  
ANISOU  153  O   PHE B 142     3895   2783   3349   -358   -256   -314  F000 O  
ATOM    154  CB  PHE B 142      42.397 -13.076  19.168  1.00 25.16      F000 C  
ANISOU  154  CB  PHE B 142     3647   2727   3185   -266   -185    -71  F000 C  
ATOM    155  CG  PHE B 142      43.004 -13.079  17.819  1.00 27.79      F000 C  
ANISOU  155  CG  PHE B 142     3960   3042   3556   -281   -182     47  F000 C  
ATOM    156  CD1 PHE B 142      43.795 -12.015  17.408  1.00 28.95      F000 C  
ANISOU  156  CD1 PHE B 142     4115   3104   3782   -335   -214     86  F000 C  
ATOM    157  CD2 PHE B 142      42.868 -14.204  16.989  1.00 27.51      F000 C  
ANISOU  157  CD2 PHE B 142     3907   3078   3467   -257   -134    115  F000 C  
ATOM    158  CE1 PHE B 142      44.457 -12.010  16.162  1.00 29.23      F000 C  
ANISOU  158  CE1 PHE B 142     4149   3123   3835   -379   -184    191  F000 C  
ATOM    159  CE2 PHE B 142      43.509 -14.240  15.725  1.00 30.63      F000 C  
ANISOU  159  CE2 PHE B 142     4302   3461   3876   -294   -105    212  F000 C  
ATOM    160  CZ  PHE B 142      44.308 -13.179  15.310  1.00 33.95      F000 C  
ANISOU  160  CZ  PHE B 142     4738   3799   4364   -360   -120    250  F000 C  
ATOM    161  N   ILE B 143      42.439 -13.388  22.428  1.00 25.65      F000 N  
ANISOU  161  N   ILE B 143     3820   2861   3064   -358   -206   -288  F000 N  
ATOM    162  CA  ILE B 143      42.025 -12.939  23.772  1.00 25.13      F000 C  
ANISOU  162  CA  ILE B 143     3840   2781   2929   -406   -190   -427  F000 C  
ATOM    163  C   ILE B 143      43.173 -12.198  24.447  1.00 27.82      F000 C  
ANISOU  163  C   ILE B 143     4220   3073   3276   -482   -292   -442  F000 C  
ATOM    164  O   ILE B 143      42.964 -11.152  25.045  1.00 30.64      F000 O  
ANISOU  164  O   ILE B 143     4623   3361   3658   -509   -290   -552  F000 O  
ATOM    165  CB  ILE B 143      41.549 -14.135  24.643  1.00 25.37      F000 C  
ANISOU  165  CB  ILE B 143     3940   2905   2794   -439   -144   -460  F000 C  
ATOM    166  CG1 ILE B 143      40.183 -14.651  24.147  1.00 29.72      F000 C  
ANISOU  166  CG1 ILE B 143     4448   3485   3358   -370    -27   -491  F000 C  
ATOM    167  CG2 ILE B 143      41.421 -13.703  26.127  1.00 32.52      F000 C  
ANISOU  167  CG2 ILE B 143     4973   3799   3582   -531   -133   -598  F000 C  
ATOM    168  CD1 ILE B 143      39.849 -16.131  24.590  1.00 28.73      F000 C  
ANISOU  168  CD1 ILE B 143     4369   3461   3086   -398     16   -466  F000 C  
ATOM    169  N   ASN B 144      44.404 -12.715  24.352  1.00 28.95      F000 N  
ANISOU  169  N   ASN B 144     4336   3243   3421   -518   -385   -340  F000 N  
ATOM    170  CA  ASN B 144      45.541 -12.029  24.973  1.00 30.35      F000 C  
ANISOU  170  CA  ASN B 144     4534   3366   3632   -594   -502   -353  F000 C  
ATOM    171  C   ASN B 144      45.721 -10.635  24.375  1.00 29.65      F000 C  
ANISOU  171  C   ASN B 144     4401   3174   3692   -585   -502   -368  F000 C  
ATOM    172  O   ASN B 144      45.852  -9.647  25.092  1.00 32.56      F000 O  
ANISOU  172  O   ASN B 144     4824   3472   4074   -632   -544   -458  F000 O  
ATOM    173  CB  ASN B 144      46.786 -12.902  24.747  1.00 28.97      F000 C  
ANISOU  173  CB  ASN B 144     4289   3224   3495   -616   -599   -240  F000 C  
ATOM    174  CG  ASN B 144      48.016 -12.489  25.579  1.00 30.89      F000 C  
ANISOU  174  CG  ASN B 144     4549   3416   3772   -702   -757   -251  F000 C  
ATOM    175  OD1 ASN B 144      47.929 -12.148  26.764  1.00 33.55      F000 O  
ANISOU  175  OD1 ASN B 144     5010   3735   4002   -767   -823   -336  F000 O  
ATOM    176  ND2 ASN B 144      49.162 -12.551  24.947  1.00 33.86      F000 N  
ANISOU  176  ND2 ASN B 144     4799   3766   4301   -709   -814   -172  F000 N  
ATOM    177  N   LEU B 145      45.696 -10.537  23.042  1.00 27.58      F000 N  
ANISOU  177  N   LEU B 145     4055   2891   3533   -535   -456   -278  F000 N  
ATOM    178  CA  LEU B 145      45.875  -9.242  22.398  1.00 31.15      F000 C  
ANISOU  178  CA  LEU B 145     4485   3232   4119   -540   -466   -270  F000 C  
ATOM    179  C   LEU B 145      44.788  -8.262  22.836  1.00 29.56      F000 C  
ANISOU  179  C   LEU B 145     4340   2952   3940   -510   -439   -395  F000 C  
ATOM    180  O   LEU B 145      45.089  -7.153  23.264  1.00 32.38      F000 O  
ANISOU  180  O   LEU B 145     4723   3214   4365   -550   -488   -459  F000 O  
ATOM    181  CB  LEU B 145      45.869  -9.413  20.866  1.00 25.91      F000 C  
ANISOU  181  CB  LEU B 145     3763   2563   3518   -506   -414   -148  F000 C  
ATOM    182  CG  LEU B 145      46.051  -8.041  20.149  1.00 30.69      F000 C  
ANISOU  182  CG  LEU B 145     4375   3037   4250   -530   -435   -120  F000 C  
ATOM    183  CD1 LEU B 145      47.438  -7.463  20.491  1.00 31.82      F000 C  
ANISOU  183  CD1 LEU B 145     4487   3135   4469   -623   -498   -111  F000 C  
ATOM    184  CD2 LEU B 145      45.890  -8.338  18.665  1.00 32.21      F000 C  
ANISOU  184  CD2 LEU B 145     4554   3231   4453   -512   -381      1  F000 C  
ATOM    185  N   PHE B 146      43.516  -8.657  22.764  1.00 27.25      F000 N  
ANISOU  185  N   PHE B 146     4055   2688   3610   -442   -361   -444  F000 N  
ATOM    186  CA  PHE B 146      42.465  -7.678  23.108  1.00 31.08      F000 C  
ANISOU  186  CA  PHE B 146     4561   3076   4170   -406   -329   -581  F000 C  
ATOM    187  C   PHE B 146      42.340  -7.444  24.611  1.00 37.35      F000 C  
ANISOU  187  C   PHE B 146     5435   3878   4880   -463   -307   -747  F000 C  
ATOM    188  O   PHE B 146      42.278  -6.297  25.061  1.00 37.21      F000 O  
ANISOU  188  O   PHE B 146     5442   3754   4943   -482   -324   -857  F000 O  
ATOM    189  CB  PHE B 146      41.117  -8.103  22.543  1.00 28.03      F000 C  
ANISOU  189  CB  PHE B 146     4135   2700   3815   -315   -255   -598  F000 C  
ATOM    190  CG  PHE B 146      41.020  -7.891  21.059  1.00 31.20      F000 C  
ANISOU  190  CG  PHE B 146     4492   3041   4320   -265   -298   -465  F000 C  
ATOM    191  CD1 PHE B 146      41.446  -8.864  20.186  1.00 35.50      F000 C  
ANISOU  191  CD1 PHE B 146     5020   3672   4797   -265   -293   -321  F000 C  
ATOM    192  CD2 PHE B 146      40.538  -6.691  20.548  1.00 34.43      F000 C  
ANISOU  192  CD2 PHE B 146     4892   3296   4895   -228   -352   -485  F000 C  
ATOM    193  CE1 PHE B 146      41.418  -8.655  18.791  1.00 36.63      F000 C  
ANISOU  193  CE1 PHE B 146     5158   3759   5002   -245   -329   -195  F000 C  
ATOM    194  CE2 PHE B 146      40.485  -6.471  19.185  1.00 36.43      F000 C  
ANISOU  194  CE2 PHE B 146     5143   3481   5217   -204   -413   -346  F000 C  
ATOM    195  CZ  PHE B 146      40.943  -7.439  18.288  1.00 34.41      F000 C  
ANISOU  195  CZ  PHE B 146     4892   3322   4860   -221   -397   -199  F000 C  
ATOM    196  N   GLU B 147      42.256  -8.498  25.409  1.00 35.49      F000 N  
ANISOU  196  N   GLU B 147     5255   3757   4475   -501   -267   -774  F000 N  
ATOM    197  CA  GLU B 147      41.983  -8.327  26.840  1.00 36.60      F000 C  
ANISOU  197  CA  GLU B 147     5507   3904   4494   -576   -226   -940  F000 C  
ATOM    198  C   GLU B 147      43.200  -7.886  27.624  1.00 35.79      F000 C  
ANISOU  198  C   GLU B 147     5485   3778   4337   -677   -348   -945  F000 C  
ATOM    199  O   GLU B 147      43.039  -7.191  28.635  1.00 41.24      F000 O  
ANISOU  199  O   GLU B 147     6270   4421   4978   -741   -331  -1100  F000 O  
ATOM    200  CB  GLU B 147      41.440  -9.637  27.448  1.00 33.96      F000 C  
ANISOU  200  CB  GLU B 147     5238   3694   3973   -605   -146   -958  F000 C  
ATOM    201  CG  GLU B 147      40.170 -10.158  26.847  1.00 41.41      F000 C  
ANISOU  201  CG  GLU B 147     6105   4665   4964   -519    -20   -976  F000 C  
ATOM    202  CD  GLU B 147      38.924  -9.406  27.297  1.00 58.06      F000 C  
ANISOU  202  CD  GLU B 147     8203   6704   7152   -500    114  -1183  F000 C  
ATOM    203  OE1 GLU B 147      39.034  -8.454  28.125  1.00 64.21      F000 O  
ANISOU  203  OE1 GLU B 147     9049   7413   7935   -558    125  -1325  F000 O  
ATOM    204  OE2 GLU B 147      37.813  -9.800  26.865  1.00 64.49      F000 O1-
ANISOU  204  OE2 GLU B 147     8938   7530   8037   -431    215  -1219  F000 O1-
ATOM    205  N   ASN B 148      44.399  -8.227  27.167  1.00 34.90      F000 N  
ANISOU  205  N   ASN B 148     5330   3689   4243   -698   -469   -793  F000 N  
ATOM    206  CA  ASN B 148      45.620  -7.907  27.951  1.00 41.12      F000 C  
ANISOU  206  CA  ASN B 148     6172   4446   5007   -794   -611   -792  F000 C  
ATOM    207  C   ASN B 148      46.437  -6.801  27.267  1.00 39.85      F000 C  
ANISOU  207  C   ASN B 148     5924   4179   5039   -792   -683   -743  F000 C  
ATOM    208  O   ASN B 148      47.561  -6.553  27.711  1.00 38.70      F000 O  
ANISOU  208  O   ASN B 148     5792   3997   4916   -869   -812   -732  F000 O  
ATOM    209  CB  ASN B 148      46.469  -9.152  28.216  1.00 36.63      F000 C  
ANISOU  209  CB  ASN B 148     5611   3964   4343   -835   -716   -675  F000 C  
ATOM    210  CG  ASN B 148      45.727 -10.214  28.996  1.00 42.80      F000 C  
ANISOU  210  CG  ASN B 148     6514   4836   4910   -867   -666   -718  F000 C  
ATOM    211  OD1 ASN B 148      44.895  -9.899  29.839  1.00 45.88      F000 O  
ANISOU  211  OD1 ASN B 148     7031   5220   5183   -917   -593   -862  F000 O  
ATOM    212  ND2 ASN B 148      46.023 -11.471  28.720  1.00 35.78      F000 N  
ANISOU  212  ND2 ASN B 148     5592   4025   3976   -846   -695   -599  F000 N  
ATOM    213  N   ASP B 149      45.891  -6.166  26.232  1.00 38.10      F000 N  
ANISOU  213  N   ASP B 149     5621   3895   4960   -715   -616   -712  F000 N  
ATOM    214  CA  ASP B 149      46.631  -5.046  25.609  1.00 37.02      F000 C  
ANISOU  214  CA  ASP B 149     5432   3644   4991   -736   -680   -668  F000 C  
ATOM    215  C   ASP B 149      45.663  -3.965  25.126  1.00 41.47      F000 C  
ANISOU  215  C   ASP B 149     5991   4086   5679   -677   -627   -736  F000 C  
ATOM    216  O   ASP B 149      45.540  -2.947  25.806  1.00 41.72      F000 O  
ANISOU  216  O   ASP B 149     6069   4015   5767   -707   -654   -859  F000 O  
ATOM    217  CB  ASP B 149      47.554  -5.553  24.500  1.00 37.62      F000 C  
ANISOU  217  CB  ASP B 149     5403   3750   5141   -736   -699   -492  F000 C  
ATOM    218  CG  ASP B 149      48.472  -4.499  23.907  1.00 41.07      F000 C  
ANISOU  218  CG  ASP B 149     5791   4072   5743   -792   -758   -441  F000 C  
ATOM    219  OD1 ASP B 149      47.982  -3.408  23.584  1.00 43.73      F000 O  
ANISOU  219  OD1 ASP B 149     6151   4293   6172   -776   -747   -475  F000 O  
ATOM    220  OD2 ASP B 149      49.668  -4.791  23.756  1.00 46.23      F000 O1-
ANISOU  220  OD2 ASP B 149     6376   4741   6449   -854   -814   -369  F000 O1-
ATOM    221  N   LEU B 150      44.989  -4.201  24.009  1.00 33.86      F000 N  
ANISOU  221  N   LEU B 150     4975   3121   4769   -593   -566   -662  F000 N  
ATOM    222  CA  LEU B 150      44.139  -3.150  23.401  1.00 37.57      F000 C  
ANISOU  222  CA  LEU B 150     5432   3447   5396   -536   -563   -695  F000 C  
ATOM    223  C   LEU B 150      43.118  -2.602  24.394  1.00 44.18      F000 C  
ANISOU  223  C   LEU B 150     6305   4223   6260   -506   -514   -906  F000 C  
ATOM    224  O   LEU B 150      42.949  -1.385  24.437  1.00 43.56      F000 O  
ANISOU  224  O   LEU B 150     6230   3990   6330   -500   -551   -988  F000 O  
ATOM    225  CB  LEU B 150      43.443  -3.743  22.174  1.00 36.83      F000 C  
ANISOU  225  CB  LEU B 150     5293   3365   5336   -457   -532   -579  F000 C  
ATOM    226  CG  LEU B 150      44.375  -4.280  21.092  1.00 37.73      F000 C  
ANISOU  226  CG  LEU B 150     5381   3530   5424   -497   -549   -387  F000 C  
ATOM    227  CD1 LEU B 150      43.582  -4.791  19.902  1.00 36.57      F000 C  
ANISOU  227  CD1 LEU B 150     5219   3409   5266   -428   -514   -289  F000 C  
ATOM    228  CD2 LEU B 150      45.360  -3.212  20.653  1.00 40.47      F000 C  
ANISOU  228  CD2 LEU B 150     5737   3749   5889   -566   -618   -320  F000 C  
ATOM    229  N   ILE B 151      42.477  -3.463  25.162  1.00 40.78      F000 N  
ANISOU  229  N   ILE B 151     5899   3900   5694   -497   -422  -1003  F000 N  
ATOM    230  CA  ILE B 151      41.387  -3.030  26.036  1.00 49.30      F000 C  
ANISOU  230  CA  ILE B 151     7002   4930   6800   -476   -328  -1223  F000 C  
ATOM    231  C   ILE B 151      41.981  -2.319  27.251  1.00 50.32      F000 C  
ANISOU  231  C   ILE B 151     7228   5018   6873   -576   -352  -1363  F000 C  
ATOM    232  O   ILE B 151      41.507  -1.223  27.600  1.00 54.55      F000 O  
ANISOU  232  O   ILE B 151     7766   5419   7542   -564   -331  -1524  F000 O  
ATOM    233  CB  ILE B 151      40.463  -4.219  26.389  1.00 47.91      F000 C  
ANISOU  233  CB  ILE B 151     6828   4884   6493   -453   -198  -1278  F000 C  
ATOM    234  CG1 ILE B 151      39.659  -4.625  25.169  1.00 50.67      F000 C  
ANISOU  234  CG1 ILE B 151     7073   5227   6953   -343   -184  -1180  F000 C  
ATOM    235  CG2 ILE B 151      39.508  -3.861  27.517  1.00 59.28      F000 C  
ANISOU  235  CG2 ILE B 151     8309   6292   7924   -473    -64  -1533  F000 C  
ATOM    236  CD1 ILE B 151      38.661  -5.797  25.357  1.00 49.96      F000 C  
ANISOU  236  CD1 ILE B 151     6961   5252   6769   -312    -58  -1226  F000 C  
ATOM    237  N   PRO B 152      43.019  -2.850  27.921  1.00 49.64      F000 N  
ANISOU  237  N   PRO B 152     7224   5027   6611   -676   -413  -1317  F000 N  
ATOM    238  CA  PRO B 152      43.630  -2.053  28.998  1.00 52.11      F000 C  
ANISOU  238  CA  PRO B 152     7639   5279   6882   -777   -470  -1443  F000 C  
ATOM    239  C   PRO B 152      44.101  -0.681  28.553  1.00 59.46      F000 C  
ANISOU  239  C   PRO B 152     8525   6043   8023   -772   -561  -1441  F000 C  
ATOM    240  O   PRO B 152      43.958   0.276  29.322  1.00 54.29      F000 O  
ANISOU  240  O   PRO B 152     7931   5287   7409   -812   -555  -1617  F000 O  
ATOM    241  CB  PRO B 152      44.806  -2.914  29.480  1.00 53.55      F000 C  
ANISOU  241  CB  PRO B 152     7888   5573   6886   -873   -579  -1335  F000 C  
ATOM    242  CG  PRO B 152      44.595  -4.273  28.887  1.00 49.63      F000 C  
ANISOU  242  CG  PRO B 152     7339   5208   6311   -821   -538  -1195  F000 C  
ATOM    243  CD  PRO B 152      43.395  -4.278  28.016  1.00 43.57      F000 C  
ANISOU  243  CD  PRO B 152     6479   4420   5654   -705   -417  -1202  F000 C  
ATOM    244  N   GLN B 153      44.670  -0.548  27.345  1.00 53.69      F000 N  
ANISOU  244  N   GLN B 153     7703   5275   7421   -737   -638  -1251  F000 N  
ATOM    245  CA  GLN B 153      45.128   0.768  26.899  1.00 56.70      F000 C  
ANISOU  245  CA  GLN B 153     8058   5487   7998   -748   -725  -1236  F000 C  
ATOM    246  C   GLN B 153      43.946   1.700  26.643  1.00 54.95      F000 C  
ANISOU  246  C   GLN B 153     7807   5113   7959   -660   -677  -1355  F000 C  
ATOM    247  O   GLN B 153      43.989   2.886  27.006  1.00 65.56      F000 O  
ANISOU  247  O   GLN B 153     9174   6304   9433   -681   -719  -1471  F000 O  
ATOM    248  CB  GLN B 153      46.030   0.634  25.661  1.00 53.70      F000 C  
ANISOU  248  CB  GLN B 153     7606   5107   7690   -758   -795  -1005  F000 C  
ATOM    249  CG  GLN B 153      47.307  -0.239  25.877  1.00 49.08      F000 C  
ANISOU  249  CG  GLN B 153     7012   4649   6988   -841   -851   -901  F000 C  
ATOM    250  CD  GLN B 153      48.462   0.493  26.612  1.00 63.41      F000 C  
ANISOU  250  CD  GLN B 153     8855   6395   8841   -952   -969   -946  F000 C  
ATOM    251  OE1 GLN B 153      49.022  -0.022  27.581  1.00 54.77      F000 O  
ANISOU  251  OE1 GLN B 153     7811   5377   7621  -1019  -1029   -991  F000 O  
ATOM    252  NE2 GLN B 153      48.849   1.656  26.108  1.00 60.25      F000 N  
ANISOU  252  NE2 GLN B 153     8429   5845   8616   -979  -1019   -921  F000 N  
ATOM    253  N   ALA B 154      42.869   1.191  26.057  1.00 51.91      F000 N  
ANISOU  253  N   ALA B 154     7364   4753   7605   -560   -601  -1339  F000 N  
ATOM    254  CA  ALA B 154      41.697   2.041  25.898  1.00 55.83      F000 C  
ANISOU  254  CA  ALA B 154     7813   5091   8310   -470   -572  -1473  F000 C  
ATOM    255  C   ALA B 154      41.133   2.473  27.258  1.00 69.44      F000 C  
ANISOU  255  C   ALA B 154     9581   6779  10022   -495   -471  -1756  F000 C  
ATOM    256  O   ALA B 154      40.712   3.625  27.421  1.00 64.10      F000 O  
ANISOU  256  O   ALA B 154     8884   5922   9548   -465   -485  -1901  F000 O  
ATOM    257  CB  ALA B 154      40.650   1.338  25.055  1.00 54.48      F000 C  
ANISOU  257  CB  ALA B 154     7562   4954   8183   -362   -524  -1409  F000 C  
ATOM    258  N   LEU B 155      41.185   1.583  28.242  1.00 67.37      F000 N  
ANISOU  258  N   LEU B 155     9396   6681   9523   -561   -369  -1841  F000 N  
ATOM    259  CA  LEU B 155      40.715   1.950  29.599  1.00 69.65      F000 C  
ANISOU  259  CA  LEU B 155     9767   6950   9748   -622   -254  -2116  F000 C  
ATOM    260  C   LEU B 155      41.627   3.046  30.132  1.00 68.99      F000 C  
ANISOU  260  C   LEU B 155     9769   6764   9679   -715   -353  -2185  F000 C  
ATOM    261  O   LEU B 155      41.113   4.056  30.628  1.00 67.28      F000 O  
ANISOU  261  O   LEU B 155     9578   6460   9525   -711   -293  -2349  F000 O  
ATOM    262  CB  LEU B 155      40.797   0.718  30.498  1.00 30.00      F000 C  
ATOM    263  CG  LEU B 155      39.492   0.319  31.181  1.00 30.00      F000 C  
ATOM    264  CD1 LEU B 155      39.742  -0.079  32.626  1.00 30.00      F000 C  
ATOM    265  CD2 LEU B 155      38.473   1.444  31.106  1.00 30.00      F000 C  
ATOM    266  N   LYS B 156      42.935   2.836  30.024  1.00 66.01      F000 N  
ANISOU  266  N   LYS B 156     9429   6433   9218   -786   -500  -2002  F000 N  
ATOM    267  CA  LYS B 156      43.881   3.814  30.554  1.00 65.90      F000 C  
ANISOU  267  CA  LYS B 156     9485   6317   9236   -879   -614  -2055  F000 C  
ATOM    268  C   LYS B 156      43.609   5.198  29.983  1.00 74.04      F000 C  
ANISOU  268  C   LYS B 156    10443   7140  10551   -813   -654  -2085  F000 C  
ATOM    269  O   LYS B 156      43.799   6.219  30.666  1.00 72.66      F000 O  
ANISOU  269  O   LYS B 156    10325   6884  10397   -859   -660  -2192  F000 O  
ATOM    270  CB  LYS B 156      45.312   3.383  30.226  1.00 65.97      F000 C  
ANISOU  270  CB  LYS B 156     9497   6401   9167   -951   -767  -1833  F000 C  
ATOM    271  CG  LYS B 156      46.390   4.066  31.015  1.00 73.90      F000 C  
ANISOU  271  CG  LYS B 156    10588   7346  10145  -1075   -894  -1890  F000 C  
ATOM    272  CD  LYS B 156      47.747   4.001  30.300  1.00 86.59      F000 C  
ANISOU  272  CD  LYS B 156    12124   8957  11818  -1118  -1047  -1665  F000 C  
ATOM    273  CE  LYS B 156      48.108   5.369  29.661  1.00 86.08      F000 C  
ANISOU  273  CE  LYS B 156    12002   8695  12010  -1117  -1122  -1641  F000 C  
ATOM    274  NZ  LYS B 156      49.461   5.417  29.007  1.00 80.75      F000 N  
ANISOU  274  NZ  LYS B 156    11255   8010  11416  -1185  -1244  -1447  F000 N  
ATOM    275  N   ASP B 157      43.169   5.249  28.729  1.00 70.70      F000 N  
ANISOU  275  N   ASP B 157     9905   6647  10311   -706   -681  -1951  F000 N  
ATOM    276  CA  ASP B 157      42.819   6.534  28.135  1.00 68.51      F000 C  
ANISOU  276  CA  ASP B 157     9565   6197  10268   -636   -721  -1927  F000 C  
ATOM    277  C   ASP B 157      41.480   7.043  28.650  1.00 68.73      F000 C  
ANISOU  277  C   ASP B 157     9557   6178  10381   -548   -591  -2122  F000 C  
ATOM    278  O   ASP B 157      41.349   8.230  28.974  1.00 69.25      F000 O  
ANISOU  278  O   ASP B 157     9623   6122  10568   -539   -601  -2212  F000 O  
ATOM    279  CB  ASP B 157      42.794   6.407  26.615  1.00 69.05      F000 C  
ANISOU  279  CB  ASP B 157     9555   6207  10474   -567   -813  -1699  F000 C  
ATOM    280  CG  ASP B 157      44.177   6.202  26.037  1.00 67.24      F000 C  
ANISOU  280  CG  ASP B 157     9354   5996  10200   -664   -934  -1497  F000 C  
ATOM    281  OD1 ASP B 157      45.165   6.417  26.778  1.00 71.31      F000 O  
ANISOU  281  OD1 ASP B 157     9924   6538  10633   -771   -972  -1533  F000 O  
ATOM    282  OD2 ASP B 157      44.265   5.835  24.846  1.00 65.41      F000 O1-
ANISOU  282  OD2 ASP B 157     9085   5778   9991   -636   -971  -1287  F000 O1-
ATOM    283  N   PHE B 158      40.488   6.159  28.750  1.00 65.08      F000 N  
ANISOU  283  N   PHE B 158     9052   5810   9865   -487   -464  -2191  F000 N  
ATOM    284  CA  PHE B 158      39.132   6.574  29.091  1.00 72.14      F000 C  
ANISOU  284  CA  PHE B 158     9868   6663  10880   -393   -338  -2357  F000 C  
ATOM    285  C   PHE B 158      39.049   7.051  30.535  1.00 78.87      F000 C  
ANISOU  285  C   PHE B 158    10815   7534  11618   -465   -223  -2579  F000 C  
ATOM    286  O   PHE B 158      38.337   8.017  30.831  1.00 81.47      F000 O  
ANISOU  286  O   PHE B 158    11086   7758  12111   -409   -173  -2714  F000 O  
ATOM    287  CB  PHE B 158      38.164   5.422  28.837  1.00 67.18      F000 C  
ANISOU  287  CB  PHE B 158     9164   6146  10214   -325   -226  -2363  F000 C  
ATOM    288  CG  PHE B 158      36.853   5.518  29.587  1.00 73.17      F000 C  
ANISOU  288  CG  PHE B 158     9854   6927  11020   -273    -44  -2571  F000 C  
ATOM    289  CD2 PHE B 158      35.704   5.934  28.927  1.00 71.05      F000 C  
ANISOU  289  CD2 PHE B 158     9413   6561  11022   -139    -44  -2586  F000 C  
ATOM    290  CD1 PHE B 158      36.751   5.147  30.927  1.00 77.32      F000 C  
ANISOU  290  CD1 PHE B 158    10482   7573  11321   -365    119  -2741  F000 C  
ATOM    291  CE2 PHE B 158      34.491   6.013  29.598  1.00 75.12      F000 C  
ANISOU  291  CE2 PHE B 158     9831   7096  11616    -99    128  -2783  F000 C  
ATOM    292  CE1 PHE B 158      35.549   5.235  31.603  1.00 75.68      F000 C  
ANISOU  292  CE1 PHE B 158    10201   7389  11167   -331    304  -2928  F000 C  
ATOM    293  CZ  PHE B 158      34.415   5.666  30.938  1.00 78.41      F000 C  
ANISOU  293  CZ  PHE B 158    10346   7635  11813   -198    317  -2957  F000 C  
ATOM    294  N   ASN B 159      39.750   6.374  31.454  1.00 74.29      F000 N  
ANISOU  294  N   ASN B 159    10383   7086  10755   -592   -191  -2620  F000 N  
ATOM    295  CA  ASN B 159      39.785   6.849  32.835  1.00 79.63      F000 C  
ANISOU  295  CA  ASN B 159    11187   7777  11292   -677   -113  -2810  F000 C  
ATOM    296  C   ASN B 159      40.462   8.203  32.938  1.00 80.19      F000 C  
ANISOU  296  C   ASN B 159    11293   7691  11483   -709   -228  -2828  F000 C  
ATOM    297  O   ASN B 159      40.131   8.995  33.830  1.00 87.94      F000 O  
ANISOU  297  O   ASN B 159    12324   8617  12472   -727   -158  -3007  F000 O  
ATOM    298  CB  ASN B 159      40.506   5.856  33.753  1.00 77.88      F000 C  
ANISOU  298  CB  ASN B 159    11137   7721  10732   -813   -112  -2813  F000 C  
ATOM    299  CG  ASN B 159      39.769   4.545  33.903  1.00 81.42      F000 C  
ANISOU  299  CG  ASN B 159    11573   8337  11026   -801     32  -2820  F000 C  
ATOM    300  OD1 ASN B 159      38.544   4.481  33.777  1.00 81.97      F000 O  
ANISOU  300  OD1 ASN B 159    11528   8408  11207   -710    184  -2901  F000 O  
ATOM    301  ND2 ASN B 159      40.513   3.492  34.232  1.00 76.79      F000 N  
ANISOU  301  ND2 ASN B 159    11098   7894  10185   -899    -19  -2735  F000 N  
ATOM    302  N   LYS B 160      41.412   8.485  32.047  1.00 80.87      F000 N  
ANISOU  302  N   LYS B 160    11353   7707  11667   -723   -397  -2645  F000 N  
ATOM    303  CA  LYS B 160      42.191   9.718  32.089  1.00 72.58      F000 C  
ANISOU  303  CA  LYS B 160    10335   6519  10725   -770   -512  -2635  F000 C  
ATOM    304  C   LYS B 160      41.496  10.921  31.459  1.00 80.45      F000 C  
ANISOU  304  C   LYS B 160    11207   7335  12024   -653   -530  -2649  F000 C  
ATOM    305  O   LYS B 160      42.093  12.003  31.441  1.00 84.27      F000 O  
ANISOU  305  O   LYS B 160    11711   7695  12615   -687   -625  -2637  F000 O  
ATOM    306  CB  LYS B 160      43.539   9.515  31.386  1.00 71.72      F000 C  
ANISOU  306  CB  LYS B 160    10227   6418  10604   -842   -677  -2421  F000 C  
ATOM    307  CG  LYS B 160      44.624   8.928  32.263  1.00 82.16      F000 C  
ANISOU  307  CG  LYS B 160    11684   7857  11676   -996   -726  -2431  F000 C  
ATOM    308  CD  LYS B 160      46.032   9.213  31.712  1.00 78.19      F000 C  
ANISOU  308  CD  LYS B 160    11149   7322  11239  -1069   -896  -2252  F000 C  
ATOM    309  CE  LYS B 160      46.271   8.524  30.369  1.00 96.10      F000 C  
ANISOU  309  CE  LYS B 160    13302   9618  13593  -1011   -961  -2021  F000 C  
ATOM    310  NZ  LYS B 160      47.649   8.768  29.827  1.00 96.69      F000 N  
ANISOU  310  NZ  LYS B 160    13341   9669  13728  -1088  -1106  -1839  F000 N  
ATOM    311  N   SER B 161      40.267  10.782  30.958  1.00 76.45      F000 N  
ANISOU  311  N   SER B 161    10570   6809  11668   -521   -455  -2674  F000 N  
ATOM    312  CA  SER B 161      39.659  11.769  30.065  1.00 85.60      F000 C  
ANISOU  312  CA  SER B 161    11593   7797  13135   -402   -531  -2625  F000 C  
ATOM    313  C   SER B 161      38.425  12.430  30.678  1.00 90.34      F000 C  
ANISOU  313  C   SER B 161    12108   8326  13890   -320   -409  -2850  F000 C  
ATOM    314  O   SER B 161      37.445  12.707  29.984  1.00 90.80      F000 O  
ANISOU  314  O   SER B 161    12011   8301  14188   -194   -427  -2837  F000 O  
ATOM    315  CB  SER B 161      39.287  11.128  28.727  1.00 78.52      F000 C  
ANISOU  315  CB  SER B 161    10590   6909  12333   -310   -603  -2426  F000 C  
ATOM    316  OG  SER B 161      40.412  11.005  27.870  1.00 74.66      F000 O  
ANISOU  316  OG  SER B 161    10148   6413  11806   -368   -751  -2194  F000 O  
ATOM    317  N   ASP B 162      38.452  12.709  31.981  1.00 90.38      F000 N  
ANISOU  317  N   ASP B 162    12211   8360  13770   -396   -292  -3060  F000 N  
ATOM    318  CA  ASP B 162      37.312  13.363  32.622  1.00 96.33      F000 C  
ANISOU  318  CA  ASP B 162    12875   9047  14678   -331   -156  -3291  F000 C  
ATOM    319  C   ASP B 162      37.213  14.854  32.313  1.00 97.12      F000 C  
ANISOU  319  C   ASP B 162    12896   8932  15072   -270   -261  -3320  F000 C  
ATOM    320  O   ASP B 162      36.189  15.465  32.637  1.00 91.45      F000 O  
ANISOU  320  O   ASP B 162    12056   8134  14555   -195   -171  -3499  F000 O  
ATOM    321  CB  ASP B 162      37.363  13.155  34.140  1.00 99.25      F000 C  
ANISOU  321  CB  ASP B 162    13395   9521  14796   -443     10  -3506  F000 C  
ATOM    322  CG  ASP B 162      37.000  11.733  34.545  1.00102.01      F000 C  
ANISOU  322  CG  ASP B 162    13783  10075  14902   -479    155  -3524  F000 C  
ATOM    323  OD1 ASP B 162      37.322  10.794  33.783  1.00 99.67      F000 O  
ANISOU  323  OD1 ASP B 162    13478   9863  14530   -470     85  -3337  F000 O  
ATOM    324  OD2 ASP B 162      36.391  11.555  35.624  1.00105.30      F000 O  
ANISOU  324  OD2 ASP B 162    14239  10569  15203   -523    343  -3725  F000 O  
ATOM    325  N   ASP B 163      38.232  15.441  31.681  1.00100.01      F000 N  
ANISOU  325  N   ASP B 163    13317   9203  15480   -305   -446  -3150  F000 N  
ATOM    326  CA  ASP B 163      38.228  16.889  31.331  1.00 92.57      F000 C  
ANISOU  326  CA  ASP B 163    12310   8051  14809   -255   -564  -3153  F000 C  
ATOM    327  C   ASP B 163      37.545  17.095  29.977  1.00 92.92      F000 C  
ANISOU  327  C   ASP B 163    12188   7986  15129   -121   -701  -2991  F000 C  
ATOM    328  O   ASP B 163      36.840  18.106  29.820  1.00 90.86      F000 O  
ANISOU  328  O   ASP B 163    11809   7563  15150    -32   -752  -3062  F000 O  
ATOM    329  CB  ASP B 163      39.659  17.404  31.254  1.00 92.79      F000 C  
ANISOU  329  CB  ASP B 163    12478   8028  14749   -373   -696  -3043  F000 C  
ATOM    330  CG  ASP B 163      40.522  16.604  30.294  1.00 99.00      F000 C  
ANISOU  330  CG  ASP B 163    13312   8906  15395   -430   -803  -2782  F000 C  
ATOM    331  OD1 ASP B 163      40.652  15.382  30.504  1.00 93.46      F000 O  
ANISOU  331  OD1 ASP B 163    12664   8381  14467   -477   -727  -2764  F000 O  
ATOM    332  OD2 ASP B 163      41.049  17.210  29.341  1.00 97.56      F000 O1-
ANISOU  332  OD2 ASP B 163    13118   8617  15333   -437   -964  -2596  F000 O1-
ATOM    333  N   ASP B 164      37.749  16.178  29.039  1.00 89.62      F000 N  
ANISOU  333  N   ASP B 164    11766   7653  14632   -109   -769  -2775  F000 N  
ATOM    334  CA  ASP B 164      37.188  16.226  27.690  1.00 75.67      F000 C  
ANISOU  334  CA  ASP B 164     9880   5803  13067     -1   -918  -2591  F000 C  
ATOM    335  C   ASP B 164      36.116  15.150  27.560  1.00 84.50      F000 C  
ANISOU  335  C   ASP B 164    10889   7036  14181     79   -814  -2632  F000 C  
ATOM    336  O   ASP B 164      36.433  13.973  27.360  1.00 75.66      F000 O  
ANISOU  336  O   ASP B 164     9826   6069  12853     41   -774  -2532  F000 O  
ATOM    337  CB  ASP B 164      38.283  16.024  26.649  1.00 82.16      F000 C  
ANISOU  337  CB  ASP B 164    10797   6628  13794    -65  -1078  -2303  F000 C  
ATOM    338  CG  ASP B 164      37.871  16.488  25.269  1.00 83.76      F000 C  
ANISOU  338  CG  ASP B 164    10928   6695  14204     18  -1273  -2103  F000 C  
ATOM    339  OD1 ASP B 164      36.662  16.706  25.040  1.00 93.04      F000 O  
ANISOU  339  OD1 ASP B 164    11961   7798  15592    137  -1296  -2173  F000 O  
ATOM    340  OD2 ASP B 164      38.760  16.624  24.404  1.00 85.25      F000 O1-
ANISOU  340  OD2 ASP B 164    11203   6849  14338    -46  -1407  -1873  F000 O1-
ATOM    341  N   GLN B 165      34.847  15.571  27.635  1.00 84.05      F000 N  
ANISOU  341  N   GLN B 165    10661   6900  14375    189   -781  -2777  F000 N  
ATOM    342  CA  GLN B 165      33.727  14.629  27.612  1.00 85.42      F000 C  
ANISOU  342  CA  GLN B 165    10703   7176  14577    261   -667  -2847  F000 C  
ATOM    343  C   GLN B 165      33.587  13.953  26.249  1.00 74.12      F000 C  
ANISOU  343  C   GLN B 165     9236   5760  13167    316   -823  -2597  F000 C  
ATOM    344  O   GLN B 165      33.220  12.766  26.161  1.00 74.87      F000 O  
ANISOU  344  O   GLN B 165     9307   5999  13141    325   -733  -2579  F000 O  
ATOM    345  CB  GLN B 165      32.440  15.361  28.007  1.00 81.27      F000 C  
ANISOU  345  CB  GLN B 165     9977   6544  14358    354   -606  -3070  F000 C  
ATOM    346  CG  GLN B 165      31.643  14.643  29.089  1.00 93.89      F000 C  
ANISOU  346  CG  GLN B 165    11511   8286  15877    337   -331  -3313  F000 C  
ATOM    347  CD  GLN B 165      32.491  14.229  30.289  1.00 89.17      F000 C  
ANISOU  347  CD  GLN B 165    11119   7830  14931    198   -152  -3417  F000 C  
ATOM    348  OE1 GLN B 165      33.327  14.999  30.776  1.00 95.04      F000 O  
ANISOU  348  OE1 GLN B 165    11992   8509  15608    129   -184  -3450  F000 O  
ATOM    349  NE2 GLN B 165      32.285  13.000  30.760  1.00 73.04      F000 N  
ANISOU  349  NE2 GLN B 165     9113   5978  12659    150     22  -3460  F000 N  
ATOM    350  N   PHE B 166      33.885  14.688  25.179  1.00 71.39      F000 N  
ANISOU  350  N   PHE B 166     8901   5265  12958    342  -1058  -2398  F000 N  
ATOM    351  CA  PHE B 166      33.928  14.078  23.856  1.00 79.39      F000 C  
ANISOU  351  CA  PHE B 166     9932   6294  13939    366  -1218  -2137  F000 C  
ATOM    352  C   PHE B 166      34.962  12.957  23.792  1.00 71.14      F000 C  
ANISOU  352  C   PHE B 166     9042   5418  12571    266  -1153  -2006  F000 C  
ATOM    353  O   PHE B 166      34.655  11.831  23.367  1.00 63.41      F000 O  
ANISOU  353  O   PHE B 166     8045   4553  11494    287  -1123  -1932  F000 O  
ATOM    354  CB  PHE B 166      34.236  15.136  22.800  1.00 84.95      F000 C  
ANISOU  354  CB  PHE B 166    10670   6813  14794    374  -1475  -1940  F000 C  
ATOM    355  CG  PHE B 166      33.588  14.867  21.481  1.00 88.62      F000 C  
ANISOU  355  CG  PHE B 166    11083   7232  15357    441  -1664  -1748  F000 C  
ATOM    356  CD1 PHE B 166      32.246  14.554  21.408  1.00 93.48      F000 C  
ANISOU  356  CD1 PHE B 166    11515   7846  16158    548  -1661  -1851  F000 C  
ATOM    357  CD2 PHE B 166      34.346  14.829  20.322  1.00 89.90      F000 C  
ANISOU  357  CD2 PHE B 166    11388   7369  15399    379  -1833  -1463  F000 C  
ATOM    358  CE1 PHE B 166      31.654  14.282  20.193  1.00 99.10      F000 C  
ANISOU  358  CE1 PHE B 166    12188   8516  16948    599  -1856  -1674  F000 C  
ATOM    359  CE2 PHE B 166      33.767  14.548  19.108  1.00 89.79      F000 C  
ANISOU  359  CE2 PHE B 166    11358   7321  15436    423  -2011  -1284  F000 C  
ATOM    360  CZ  PHE B 166      32.416  14.274  19.041  1.00 96.38      F000 C  
ANISOU  360  CZ  PHE B 166    12012   8145  16463    535  -2035  -1388  F000 C  
ATOM    361  N   ARG B 167      36.213  13.245  24.172  1.00 69.90      F000 N  
ANISOU  361  N   ARG B 167     9028   5271  12258    154  -1144  -1972  F000 N  
ATOM    362  CA  ARG B 167      37.191  12.165  24.054  1.00 70.06      F000 C  
ANISOU  362  CA  ARG B 167     9170   5445  12005     59  -1102  -1845  F000 C  
ATOM    363  C   ARG B 167      36.895  11.034  25.024  1.00 67.04      F000 C  
ANISOU  363  C   ARG B 167     8781   5243  11450     44   -895  -2012  F000 C  
ATOM    364  O   ARG B 167      37.188   9.877  24.708  1.00 57.72      F000 O  
ANISOU  364  O   ARG B 167     7642   4192  10097     14   -869  -1909  F000 O  
ATOM    365  CB  ARG B 167      38.637  12.639  24.221  1.00 66.24      F000 C  
ANISOU  365  CB  ARG B 167     8823   4943  11404    -70  -1148  -1765  F000 C  
ATOM    366  CG  ARG B 167      39.066  13.624  23.170  1.00 70.03      F000 C  
ANISOU  366  CG  ARG B 167     9336   5264  12009    -83  -1341  -1564  F000 C  
ATOM    367  CD  ARG B 167      40.412  14.237  23.502  1.00 72.47      F000 C  
ANISOU  367  CD  ARG B 167     9752   5545  12238   -212  -1364  -1528  F000 C  
ATOM    368  NE  ARG B 167      41.418  13.168  23.466  1.00 62.13      F000 N  
ANISOU  368  NE  ARG B 167     8519   4392  10694   -316  -1315  -1425  F000 N  
ATOM    369  CZ  ARG B 167      42.607  13.227  24.060  1.00 58.25      F000 C  
ANISOU  369  CZ  ARG B 167     8101   3949  10082   -439  -1291  -1438  F000 C  
ATOM    370  NH1 ARG B 167      43.024  14.322  24.658  1.00 61.13      F000 N  
ANISOU  370  NH1 ARG B 167     8492   4214  10520   -483  -1315  -1530  F000 N  
ATOM    371  NH2 ARG B 167      43.402  12.165  24.041  1.00 60.61      F000 N  
ANISOU  371  NH2 ARG B 167     8442   4395  10194   -520  -1254  -1356  F000 N  
ATOM    372  N   LYS B 168      36.300  11.333  26.186  1.00 66.15      F000 N  
ANISOU  372  N   LYS B 168     8622   5140  11371     57   -744  -2268  F000 N  
ATOM    373  CA  LYS B 168      35.840  10.264  27.072  1.00 68.77      F000 C  
ANISOU  373  CA  LYS B 168     8950   5643  11535     38   -538  -2425  F000 C  
ATOM    374  C   LYS B 168      34.883   9.325  26.342  1.00 63.81      F000 C  
ANISOU  374  C   LYS B 168     8206   5076  10962    129   -527  -2361  F000 C  
ATOM    375  O   LYS B 168      35.075   8.099  26.338  1.00 71.39      F000 O  
ANISOU  375  O   LYS B 168     9215   6188  11723     93   -457  -2311  F000 O  
ATOM    376  CB  LYS B 168      35.163  10.837  28.316  1.00 74.19      F000 C  
ANISOU  376  CB  LYS B 168     9596   6315  12279     40   -374  -2705  F000 C  
ATOM    377  CG  LYS B 168      34.639   9.738  29.246  1.00 74.21      F000 C  
ANISOU  377  CG  LYS B 168     9609   6501  12086      2   -147  -2860  F000 C  
ATOM    378  CD  LYS B 168      34.394  10.240  30.664  1.00 82.07      F000 C  
ANISOU  378  CD  LYS B 168    10647   7510  13027    -58     28  -3121  F000 C  
ATOM    379  CE  LYS B 168      35.028   9.334  31.715  1.00 85.37      F000 C  
ANISOU  379  CE  LYS B 168    11252   8110  13076   -196    159  -3179  F000 C  
ATOM    380  NZ  LYS B 168      36.502   9.191  31.547  1.00 87.37      F000 N  
ANISOU  380  NZ  LYS B 168    11673   8385  13139   -292     12  -3018  F000 N  
ATOM    381  N   LEU B 169      33.854   9.884  25.693  1.00 62.82      F000 N  
ANISOU  381  N   LEU B 169     7924   4828  11115    244   -614  -2357  F000 N  
ATOM    382  CA  LEU B 169      32.937   9.046  24.916  1.00 66.36      F000 C  
ANISOU  382  CA  LEU B 169     8259   5322  11635    328   -637  -2284  F000 C  
ATOM    383  C   LEU B 169      33.652   8.247  23.830  1.00 66.77      F000 C  
ANISOU  383  C   LEU B 169     8409   5423  11537    302   -764  -2020  F000 C  
ATOM    384  O   LEU B 169      33.352   7.054  23.617  1.00 57.45      F000 O  
ANISOU  384  O   LEU B 169     7214   4368  10248    313   -701  -1983  F000 O  
ATOM    385  CB  LEU B 169      31.838   9.905  24.306  1.00 68.31      F000 C  
ANISOU  385  CB  LEU B 169     8327   5405  12222    443   -769  -2301  F000 C  
ATOM    386  CG  LEU B 169      30.869   9.137  23.415  1.00 70.96      F000 C  
ANISOU  386  CG  LEU B 169     8539   5767  12656    526   -837  -2215  F000 C  
ATOM    387  CD1 LEU B 169      30.005   8.206  24.237  1.00 76.98      F000 C  
ANISOU  387  CD1 LEU B 169     9195   6674  13379    533   -599  -2410  F000 C  
ATOM    388  CD2 LEU B 169      29.996  10.174  22.699  1.00 76.87      F000 C  
ANISOU  388  CD2 LEU B 169     9135   6323  13749    623  -1040  -2197  F000 C  
ATOM    389  N   LEU B 170      34.582   8.883  23.117  1.00 62.85      F000 N  
ANISOU  389  N   LEU B 170     8015   4831  11035    261   -937  -1833  F000 N  
ATOM    390  CA  LEU B 170      35.236   8.178  22.010  1.00 56.89      F000 C  
ANISOU  390  CA  LEU B 170     7354   4116  10146    225  -1051  -1575  F000 C  
ATOM    391  C   LEU B 170      36.108   7.034  22.524  1.00 56.58      F000 C  
ANISOU  391  C   LEU B 170     7415   4249   9832    131   -921  -1574  F000 C  
ATOM    392  O   LEU B 170      36.100   5.944  21.946  1.00 61.17      F000 O  
ANISOU  392  O   LEU B 170     8012   4924  10304    134   -922  -1461  F000 O  
ATOM    393  CB  LEU B 170      36.056   9.160  21.161  1.00 66.07      F000 C  
ANISOU  393  CB  LEU B 170     8610   5143  11352    178  -1242  -1377  F000 C  
ATOM    394  CG  LEU B 170      35.275  10.278  20.433  1.00 71.62      F000 C  
ANISOU  394  CG  LEU B 170     9236   5662  12315    260  -1423  -1330  F000 C  
ATOM    395  CD1 LEU B 170      35.935  10.656  19.122  1.00 72.76      F000 C  
ANISOU  395  CD1 LEU B 170     9501   5723  12421    204  -1621  -1049  F000 C  
ATOM    396  CD2 LEU B 170      33.842   9.850  20.169  1.00 73.07      F000 C  
ANISOU  396  CD2 LEU B 170     9262   5849  12652    378  -1436  -1396  F000 C  
ATOM    397  N   TYR B 171      36.862   7.259  23.608  1.00 52.75      F000 N  
ANISOU  397  N   TYR B 171     7002   3807   9233     43   -824  -1700  F000 N  
ATOM    398  CA  TYR B 171      37.598   6.162  24.234  1.00 56.41      F000 C  
ANISOU  398  CA  TYR B 171     7551   4438   9444    -49   -715  -1726  F000 C  
ATOM    399  C   TYR B 171      36.657   5.054  24.699  1.00 57.54      F000 C  
ANISOU  399  C   TYR B 171     7631   4717   9514     -5   -554  -1854  F000 C  
ATOM    400  O   TYR B 171      37.000   3.867  24.638  1.00 55.98      F000 O  
ANISOU  400  O   TYR B 171     7479   4651   9141    -46   -511  -1797  F000 O  
ATOM    401  CB  TYR B 171      38.418   6.694  25.394  1.00 58.83      F000 C  
ANISOU  401  CB  TYR B 171     7945   4757   9650   -152   -658  -1858  F000 C  
ATOM    402  CG  TYR B 171      39.692   7.367  24.958  1.00 62.72      F000 C  
ANISOU  402  CG  TYR B 171     8519   5172  10141   -236   -801  -1702  F000 C  
ATOM    403  CD1 TYR B 171      40.474   6.842  23.918  1.00 59.13      F000 C  
ANISOU  403  CD1 TYR B 171     8102   4738   9625   -278   -904  -1463  F000 C  
ATOM    404  CD2 TYR B 171      40.030   8.622  25.466  1.00 55.71      F000 C  
ANISOU  404  CD2 TYR B 171     7656   4172   9338   -269   -834  -1781  F000 C  
ATOM    405  CE1 TYR B 171      41.633   7.502  23.484  1.00 55.75      F000 C  
ANISOU  405  CE1 TYR B 171     7737   4242   9204   -368  -1014  -1315  F000 C  
ATOM    406  CE2 TYR B 171      41.149   9.278  25.033  1.00 56.08      F000 C  
ANISOU  406  CE2 TYR B 171     7763   4145   9400   -349   -957  -1636  F000 C  
ATOM    407  CZ  TYR B 171      41.961   8.724  24.049  1.00 61.21      F000 C  
ANISOU  407  CZ  TYR B 171     8447   4831   9980   -402  -1041  -1403  F000 C  
ATOM    408  OH  TYR B 171      43.091   9.439  23.644  1.00 57.71      F000 O  
ANISOU  408  OH  TYR B 171     8055   4316   9555   -496  -1139  -1265  F000 O  
ATOM    409  N   LYS B 172      35.470   5.424  25.179  1.00 57.28      F000 N  
ANISOU  409  N   LYS B 172     7487   4654   9622     70   -459  -2030  F000 N  
ATOM    410  CA  LYS B 172      34.474   4.417  25.514  1.00 59.07      F000 C  
ANISOU  410  CA  LYS B 172     7635   5005   9806    109   -301  -2138  F000 C  
ATOM    411  C   LYS B 172      34.067   3.611  24.286  1.00 57.64      F000 C  
ANISOU  411  C   LYS B 172     7393   4836   9672    181   -395  -1962  F000 C  
ATOM    412  O   LYS B 172      33.865   2.387  24.368  1.00 54.31      F000 O  
ANISOU  412  O   LYS B 172     6972   4553   9110    170   -296  -1966  F000 O  
ATOM    413  CB  LYS B 172      33.265   5.101  26.142  1.00 65.86      F000 C  
ANISOU  413  CB  LYS B 172     8357   5808  10857    172   -195  -2347  F000 C  
ATOM    414  CG  LYS B 172      32.489   4.270  27.138  1.00 74.99      F000 C  
ANISOU  414  CG  LYS B 172     9476   7116  11901    145     46  -2534  F000 C  
ATOM    415  CD  LYS B 172      31.005   4.517  26.897  1.00 81.68      F000 C  
ANISOU  415  CD  LYS B 172    10104   7899  13030    253     80  -2631  F000 C  
ATOM    416  CE  LYS B 172      30.162   3.974  28.017  1.00 88.91      F000 C  
ANISOU  416  CE  LYS B 172    10966   8941  13876    208    342  -2845  F000 C  
ATOM    417  NZ  LYS B 172      29.003   4.872  28.309  1.00 94.53      F000 N  
ANISOU  417  NZ  LYS B 172    11481   9544  14892    269    401  -3029  F000 N  
ATOM    418  N   LEU B 173      33.907   4.286  23.144  1.00 53.93      F000 N  
ANISOU  418  N   LEU B 173     6880   4221   9389    249   -592  -1806  F000 N  
ATOM    419  CA  LEU B 173      33.607   3.572  21.903  1.00 52.71      F000 C  
ANISOU  419  CA  LEU B 173     6704   4071   9251    301   -710  -1615  F000 C  
ATOM    420  C   LEU B 173      34.710   2.565  21.593  1.00 56.00      F000 C  
ANISOU  420  C   LEU B 173     7257   4594   9426    218   -714  -1465  F000 C  
ATOM    421  O   LEU B 173      34.433   1.415  21.230  1.00 52.83      F000 O  
ANISOU  421  O   LEU B 173     6845   4289   8941    236   -680  -1413  F000 O  
ATOM    422  CB  LEU B 173      33.456   4.556  20.745  1.00 56.82      F000 C  
ANISOU  422  CB  LEU B 173     7210   4420   9957    351   -943  -1448  F000 C  
ATOM    423  CG  LEU B 173      32.213   5.447  20.619  1.00 67.52      F000 C  
ANISOU  423  CG  LEU B 173     8403   5648  11605    453  -1017  -1542  F000 C  
ATOM    424  CD1 LEU B 173      32.054   5.882  19.165  1.00 69.32      F000 C  
ANISOU  424  CD1 LEU B 173     8651   5751  11938    488  -1279  -1312  F000 C  
ATOM    425  CD2 LEU B 173      30.954   4.752  21.116  1.00 63.90      F000 C  
ANISOU  425  CD2 LEU B 173     7778   5271  11231    519   -872  -1720  F000 C  
ATOM    426  N   ASP B 174      35.974   2.990  21.719  1.00 51.80      F000 N  
ANISOU  426  N   ASP B 174     6844   4040   8795    121   -761  -1394  F000 N  
ATOM    427  CA  ASP B 174      37.099   2.061  21.544  1.00 53.37      F000 C  
ANISOU  427  CA  ASP B 174     7148   4383   8747     27   -748  -1248  F000 C  
ATOM    428  C   ASP B 174      36.957   0.839  22.446  1.00 51.67      F000 C  
ANISOU  428  C   ASP B 174     6923   4396   8312      1   -559  -1350  F000 C  
ATOM    429  O   ASP B 174      37.168  -0.303  22.010  1.00 49.46      F000 O  
ANISOU  429  O   ASP B 174     6661   4283   7850    -13   -530  -1207  F000 O  
ATOM    430  CB  ASP B 174      38.442   2.735  21.849  1.00 53.80      F000 C  
ANISOU  430  CB  ASP B 174     7299   4419   8724    -85   -790  -1196  F000 C  
ATOM    431  CG  ASP B 174      38.834   3.832  20.850  1.00 58.07      F000 C  
ANISOU  431  CG  ASP B 174     7884   4753   9428    -97   -975  -1041  F000 C  
ATOM    432  OD1 ASP B 174      38.230   3.961  19.762  1.00 56.06      F000 O  
ANISOU  432  OD1 ASP B 174     7611   4426   9263    -35  -1077   -906  F000 O  
ATOM    433  OD2 ASP B 174      39.801   4.554  21.163  1.00 64.21      F000 O1-
ANISOU  433  OD2 ASP B 174     8720   5486  10190   -184  -1006  -1029  F000 O1-
ATOM    434  N   LEU B 175      36.676   1.075  23.736  1.00 50.43      F000 N  
ANISOU  434  N   LEU B 175     6758   4246   8157    -22   -428  -1596  F000 N  
ATOM    435  CA  LEU B 175      36.479  -0.014  24.703  1.00 52.53      F000 C  
ANISOU  435  CA  LEU B 175     7045   4711   8203    -68   -246  -1707  F000 C  
ATOM    436  C   LEU B 175      35.449  -1.027  24.223  1.00 51.66      F000 C  
ANISOU  436  C   LEU B 175     6846   4677   8106      8   -182  -1687  F000 C  
ATOM    437  O   LEU B 175      35.684  -2.253  24.215  1.00 46.78      F000 O  
ANISOU  437  O   LEU B 175     6265   4248   7264    -28   -122  -1587  F000 O  
ATOM    438  CB  LEU B 175      36.002   0.577  26.025  1.00 57.08      F000 C  
ANISOU  438  CB  LEU B 175     7625   5232   8830    -99   -106  -2007  F000 C  
ATOM    439  CG  LEU B 175      36.892   1.260  27.036  1.00 68.23      F000 C  
ANISOU  439  CG  LEU B 175     9153   6636  10134   -208    -98  -2101  F000 C  
ATOM    440  CD1 LEU B 175      36.084   1.276  28.292  1.00 71.93      F000 C  
ANISOU  440  CD1 LEU B 175     9631   7179  10521   -234    102  -2318  F000 C  
ATOM    441  CD2 LEU B 175      38.104   0.374  27.240  1.00 66.89      F000 C  
ANISOU  441  CD2 LEU B 175     9104   6649   9662   -316   -129  -1939  F000 C  
ATOM    442  N   ARG B 176      34.271  -0.523  23.879  1.00 47.85      F000 N  
ANISOU  442  N   ARG B 176     6235   4037   7906    115   -197  -1798  F000 N  
ATOM    443  CA  ARG B 176      33.174  -1.382  23.457  1.00 49.40      F000 C  
ANISOU  443  CA  ARG B 176     6324   4280   8167    193   -145  -1808  F000 C  
ATOM    444  C   ARG B 176      33.506  -2.083  22.154  1.00 44.70      F000 C  
ANISOU  444  C   ARG B 176     5756   3746   7482    215   -284  -1524  F000 C  
ATOM    445  O   ARG B 176      33.116  -3.237  21.949  1.00 46.13      F000 O  
ANISOU  445  O   ARG B 176     5911   4064   7552    227   -219  -1475  F000 O  
ATOM    446  CB  ARG B 176      31.901  -0.536  23.305  1.00 54.75      F000 C  
ANISOU  446  CB  ARG B 176     6838   4840   9125    294   -166  -1897  F000 C  
ATOM    447  CG  ARG B 176      31.507   0.195  24.579  1.00 67.65      F000 C  
ANISOU  447  CG  ARG B 176     8435   6475  10794    262     -7  -2126  F000 C  
ATOM    448  CD  ARG B 176      30.791  -0.742  25.538  1.00 74.77      F000 C  
ANISOU  448  CD  ARG B 176     9301   7539  11570    218    237  -2286  F000 C  
ATOM    449  NE  ARG B 176      31.602  -1.057  26.705  1.00 77.55      F000 N  
ANISOU  449  NE  ARG B 176     9819   8015  11632     86    377  -2366  F000 N  
ATOM    450  CZ  ARG B 176      31.541  -0.424  27.865  1.00 80.91      F000 C  
ANISOU  450  CZ  ARG B 176    10282   8447  12013     21    503  -2536  F000 C  
ATOM    451  NH1 ARG B 176      30.710   0.586  28.058  1.00 87.62      F000 N  
ANISOU  451  NH1 ARG B 176    10999   9185  13108     78    528  -2666  F000 N  
ATOM    452  NH2 ARG B 176      32.343  -0.811  28.856  1.00 84.00      F000 N  
ANISOU  452  NH2 ARG B 176    10852   8956  12107   -111    592  -2575  F000 N  
ATOM    453  N   LEU B 177      34.238  -1.409  21.273  1.00 45.69      F000 N  
ANISOU  453  N   LEU B 177     5944   3772   7644    209   -466  -1340  F000 N  
ATOM    454  CA  LEU B 177      34.544  -1.959  19.959  1.00 42.55      F000 C  
ANISOU  454  CA  LEU B 177     5592   3412   7164    214   -590  -1081  F000 C  
ATOM    455  C   LEU B 177      35.502  -3.136  20.107  1.00 41.56      F000 C  
ANISOU  455  C   LEU B 177     5548   3523   6721    127   -497   -963  F000 C  
ATOM    456  O   LEU B 177      35.265  -4.227  19.556  1.00 41.95      F000 O  
ANISOU  456  O   LEU B 177     5588   3688   6664    143   -476   -865  F000 O  
ATOM    457  CB  LEU B 177      35.160  -0.856  19.110  1.00 46.95      F000 C  
ANISOU  457  CB  LEU B 177     6222   3796   7822    196   -780   -932  F000 C  
ATOM    458  CG  LEU B 177      34.241   0.045  18.261  1.00 53.69      F000 C  
ANISOU  458  CG  LEU B 177     7024   4398   8978    290   -971   -915  F000 C  
ATOM    459  CD1 LEU B 177      35.076   1.165  17.575  1.00 49.08      F000 C  
ANISOU  459  CD1 LEU B 177     6551   3673   8424    231  -1136   -750  F000 C  
ATOM    460  CD2 LEU B 177      33.388  -0.683  17.254  1.00 51.94      F000 C  
ANISOU  460  CD2 LEU B 177     6766   4178   8791    358  -1058   -811  F000 C  
ATOM    461  N   PHE B 178      36.557  -2.949  20.912  1.00 37.83      F000 N  
ANISOU  461  N   PHE B 178     5149   3115   6111     35   -446   -988  F000 N  
ATOM    462  CA  PHE B 178      37.517  -4.025  21.163  1.00 41.39      F000 C  
ANISOU  462  CA  PHE B 178     5663   3767   6297    -46   -379   -891  F000 C  
ATOM    463  C   PHE B 178      36.876  -5.188  21.912  1.00 40.15      F000 C  
ANISOU  463  C   PHE B 178     5479   3761   6014    -40   -233   -995  F000 C  
ATOM    464  O   PHE B 178      37.168  -6.351  21.624  1.00 36.72      F000 O  
ANISOU  464  O   PHE B 178     5063   3471   5418    -58   -205   -880  F000 O  
ATOM    465  CB  PHE B 178      38.714  -3.506  21.966  1.00 40.34      F000 C  
ANISOU  465  CB  PHE B 178     5603   3645   6080   -144   -384   -916  F000 C  
ATOM    466  CG  PHE B 178      39.522  -2.456  21.258  1.00 39.62      F000 C  
ANISOU  466  CG  PHE B 178     5546   3421   6089   -176   -513   -800  F000 C  
ATOM    467  CD1 PHE B 178      39.743  -2.516  19.890  1.00 44.39      F000 C  
ANISOU  467  CD1 PHE B 178     6162   3990   6713   -169   -598   -600  F000 C  
ATOM    468  CD2 PHE B 178      40.147  -1.455  21.981  1.00 34.87      F000 C  
ANISOU  468  CD2 PHE B 178     4980   2734   5536   -235   -542   -886  F000 C  
ATOM    469  CE1 PHE B 178      40.519  -1.555  19.247  1.00 42.05      F000 C  
ANISOU  469  CE1 PHE B 178     5917   3570   6491   -224   -701   -488  F000 C  
ATOM    470  CE2 PHE B 178      40.927  -0.462  21.336  1.00 45.13      F000 C  
ANISOU  470  CE2 PHE B 178     6313   3902   6933   -278   -657   -775  F000 C  
ATOM    471  CZ  PHE B 178      41.122  -0.505  19.992  1.00 45.32      F000 C  
ANISOU  471  CZ  PHE B 178     6352   3889   6978   -278   -730   -576  F000 C  
ATOM    472  N   GLN B 179      36.030  -4.899  22.909  1.00 40.41      F000 N  
ANISOU  472  N   GLN B 179     5476   3759   6118    -27   -125  -1220  F000 N  
ATOM    473  CA  GLN B 179      35.405  -5.990  23.643  1.00 40.52      F000 C  
ANISOU  473  CA  GLN B 179     5482   3912   6002    -46     32  -1321  F000 C  
ATOM    474  C   GLN B 179      34.438  -6.765  22.754  1.00 41.11      F000 C  
ANISOU  474  C   GLN B 179     5462   4007   6152     40     33  -1261  F000 C  
ATOM    475  O   GLN B 179      34.411  -8.001  22.788  1.00 38.25      F000 O  
ANISOU  475  O   GLN B 179     5116   3793   5624     17     99  -1201  F000 O  
ATOM    476  CB  GLN B 179      34.685  -5.450  24.890  1.00 48.74      F000 C  
ANISOU  476  CB  GLN B 179     6511   4903   7105    -70    178  -1596  F000 C  
ATOM    477  CG  GLN B 179      34.191  -6.573  25.788  1.00 50.07      F000 C  
ANISOU  477  CG  GLN B 179     6713   5223   7088   -133    361  -1698  F000 C  
ATOM    478  CD  GLN B 179      35.328  -7.217  26.584  1.00 57.29      F000 C  
ANISOU  478  CD  GLN B 179     7791   6282   7694   -260    366  -1627  F000 C  
ATOM    479  OE1 GLN B 179      36.012  -6.539  27.371  1.00 54.93      F000 O  
ANISOU  479  OE1 GLN B 179     7590   5953   7328   -338    349  -1698  F000 O  
ATOM    480  NE2 GLN B 179      35.547  -8.515  26.372  1.00 51.51      F000 N  
ANISOU  480  NE2 GLN B 179     7091   5693   6789   -281    368  -1486  F000 N  
ATOM    481  N   THR B 180      33.666  -6.068  21.921  1.00 40.92      F000 N  
ANISOU  481  N   THR B 180     5342   3823   6382    137    -62  -1266  F000 N  
ATOM    482  CA  THR B 180      32.763  -6.775  21.022  1.00 40.72      F000 C  
ANISOU  482  CA  THR B 180     5231   3803   6436    215    -96  -1202  F000 C  
ATOM    483  C   THR B 180      33.529  -7.664  20.061  1.00 40.22      F000 C  
ANISOU  483  C   THR B 180     5243   3853   6187    191   -173   -957  F000 C  
ATOM    484  O   THR B 180      33.169  -8.834  19.865  1.00 36.76      F000 O  
ANISOU  484  O   THR B 180     4784   3531   5651    198   -117   -917  F000 O  
ATOM    485  CB  THR B 180      31.903  -5.785  20.250  1.00 46.31      F000 C  
ANISOU  485  CB  THR B 180     5839   4293   7464    318   -239  -1230  F000 C  
ATOM    486  OG1 THR B 180      31.126  -5.050  21.190  1.00 49.11      F000 O  
ANISOU  486  OG1 THR B 180     6096   4541   8020    346   -139  -1491  F000 O  
ATOM    487  CG2 THR B 180      30.937  -6.519  19.298  1.00 42.27      F000 C  
ANISOU  487  CG2 THR B 180     5241   3774   7044    396   -305  -1163  F000 C  
ATOM    488  N   ILE B 181      34.573  -7.108  19.431  1.00 36.15      F000 N  
ANISOU  488  N   ILE B 181     4810   3293   5632    156   -292   -802  F000 N  
ATOM    489  CA  ILE B 181      35.358  -7.867  18.457  1.00 38.55      F000 C  
ANISOU  489  CA  ILE B 181     5182   3691   5775    122   -345   -587  F000 C  
ATOM    490  C   ILE B 181      35.986  -9.075  19.119  1.00 31.92      F000 C  
ANISOU  490  C   ILE B 181     4375   3046   4707     60   -225   -575  F000 C  
ATOM    491  O   ILE B 181      35.956 -10.192  18.573  1.00 30.34      F000 O  
ANISOU  491  O   ILE B 181     4177   2950   4402     65   -207   -479  F000 O  
ATOM    492  CB  ILE B 181      36.425  -6.962  17.814  1.00 36.12      F000 C  
ANISOU  492  CB  ILE B 181     4956   3296   5472     71   -457   -452  F000 C  
ATOM    493  CG1 ILE B 181      35.780  -5.807  17.041  1.00 39.65      F000 C  
ANISOU  493  CG1 ILE B 181     5394   3529   6142    127   -610   -434  F000 C  
ATOM    494  CG2 ILE B 181      37.449  -7.781  16.989  1.00 38.19      F000 C  
ANISOU  494  CG2 ILE B 181     5287   3672   5550      7   -458   -262  F000 C  
ATOM    495  CD1 ILE B 181      36.834  -4.834  16.517  1.00 40.16      F000 C  
ANISOU  495  CD1 ILE B 181     5554   3496   6208     55   -708   -309  F000 C  
ATOM    496  N   SER B 182      36.591  -8.874  20.287  1.00 30.44      F000 N  
ANISOU  496  N   SER B 182     4225   2899   4440     -4   -160   -666  F000 N  
ATOM    497  CA  SER B 182      37.247  -9.981  20.977  1.00 32.02      F000 C  
ANISOU  497  CA  SER B 182     4473   3263   4431    -71    -85   -645  F000 C  
ATOM    498  C   SER B 182      36.253 -11.085  21.331  1.00 34.59      F000 C  
ANISOU  498  C   SER B 182     4764   3680   4697    -48     23   -714  F000 C  
ATOM    499  O   SER B 182      36.513 -12.270  21.098  1.00 30.60      F000 O  
ANISOU  499  O   SER B 182     4274   3290   4063    -62     41   -618  F000 O  
ATOM    500  CB  SER B 182      37.920  -9.479  22.243  1.00 31.45      F000 C  
ANISOU  500  CB  SER B 182     4464   3195   4289   -150    -60   -746  F000 C  
ATOM    501  OG  SER B 182      38.625 -10.545  22.858  1.00 33.68      F000 O  
ANISOU  501  OG  SER B 182     4805   3614   4376   -219    -32   -702  F000 O  
ATOM    502  N   ASP B 183      35.105 -10.718  21.911  1.00 34.10      F000 N  
ANISOU  502  N   ASP B 183     4649   3563   4746    -17    105   -892  F000 N  
ATOM    503  CA  ASP B 183      34.146 -11.768  22.274  1.00 34.65      F000 C  
ANISOU  503  CA  ASP B 183     4681   3718   4767    -12    228   -967  F000 C  
ATOM    504  C   ASP B 183      33.668 -12.527  21.062  1.00 34.69      F000 C  
ANISOU  504  C   ASP B 183     4623   3741   4817     58    173   -844  F000 C  
ATOM    505  O   ASP B 183      33.499 -13.764  21.121  1.00 32.63      F000 O  
ANISOU  505  O   ASP B 183     4369   3594   4434     39    235   -807  F000 O  
ATOM    506  CB  ASP B 183      32.933 -11.188  22.988  1.00 35.08      F000 C  
ANISOU  506  CB  ASP B 183     4659   3692   4977      8    345  -1198  F000 C  
ATOM    507  CG  ASP B 183      33.291 -10.540  24.304  1.00 41.93      F000 C  
ANISOU  507  CG  ASP B 183     5610   4551   5770    -80    431  -1352  F000 C  
ATOM    508  OD1 ASP B 183      34.357 -10.850  24.892  1.00 48.21      F000 O  
ANISOU  508  OD1 ASP B 183     6534   5434   6351   -172    415  -1286  F000 O  
ATOM    509  OD2 ASP B 183      32.463  -9.759  24.777  1.00 49.07      F000 O1-
ANISOU  509  OD2 ASP B 183     6448   5357   6839    -61    516  -1551  F000 O1-
ATOM    510  N   GLN B 184      33.428 -11.812  19.953  1.00 33.00      F000 N  
ANISOU  510  N   GLN B 184     4361   3406   4773    131     45   -778  F000 N  
ATOM    511  CA  GLN B 184      32.866 -12.472  18.767  1.00 38.19      F000 C  
ANISOU  511  CA  GLN B 184     4974   4064   5472    190    -25   -671  F000 C  
ATOM    512  C   GLN B 184      33.916 -13.346  18.070  1.00 33.51      F000 C  
ANISOU  512  C   GLN B 184     4465   3580   4688    149    -61   -481  F000 C  
ATOM    513  O   GLN B 184      33.585 -14.370  17.453  1.00 33.25      F000 O  
ANISOU  513  O   GLN B 184     4418   3611   4603    168    -59   -413  F000 O  
ATOM    514  CB  GLN B 184      32.343 -11.408  17.793  1.00 40.91      F000 C  
ANISOU  514  CB  GLN B 184     5276   4230   6039    264   -181   -644  F000 C  
ATOM    515  CG  GLN B 184      30.925 -10.912  18.179  1.00 52.32      F000 C  
ANISOU  515  CG  GLN B 184     6581   5557   7741    337   -156   -837  F000 C  
ATOM    516  CD  GLN B 184      30.312  -9.782  17.310  1.00 60.29      F000 C  
ANISOU  516  CD  GLN B 184     7534   6352   9023    421   -347   -826  F000 C  
ATOM    517  OE1 GLN B 184      30.800  -9.445  16.225  1.00 66.13      F000 O  
ANISOU  517  OE1 GLN B 184     8359   7026   9741    420   -514   -648  F000 O  
ATOM    518  NE2 GLN B 184      29.280  -9.132  17.857  1.00 53.38      F000 N  
ANISOU  518  NE2 GLN B 184     6521   5352   8410    481   -316  -1028  F000 N  
ATOM    519  N   MET B 185      35.181 -12.892  18.065  1.00 27.37      F000 N  
ANISOU  519  N   MET B 185     3761   2805   3832     94    -99   -400  F000 N  
ATOM    520  CA  MET B 185      36.280 -13.710  17.586  1.00 29.08      F000 C  
ANISOU  520  CA  MET B 185     4033   3122   3893     46   -104   -256  F000 C  
ATOM    521  C   MET B 185      36.315 -15.022  18.342  1.00 28.89      F000 C  
ANISOU  521  C   MET B 185     4009   3236   3731     19     -8   -283  F000 C  
ATOM    522  O   MET B 185      36.483 -16.081  17.734  1.00 26.66      F000 O  
ANISOU  522  O   MET B 185     3731   3029   3372     21     -1   -193  F000 O  
ATOM    523  CB  MET B 185      37.582 -12.912  17.784  1.00 30.45      F000 C  
ANISOU  523  CB  MET B 185     4258   3267   4045    -17   -140   -213  F000 C  
ATOM    524  CG  MET B 185      38.196 -12.163  16.621  1.00 37.18      F000 C  
ANISOU  524  CG  MET B 185     5150   4033   4943    -35   -227    -90  F000 C  
ATOM    525  SD  MET B 185      37.900 -12.773  14.943  1.00 38.14      F000 S  
ANISOU  525  SD  MET B 185     5305   4154   5032    -18   -273     55  F000 S  
ATOM    526  CE  MET B 185      39.089 -14.033  14.920  1.00 27.38      F000 C  
ANISOU  526  CE  MET B 185     3947   2942   3516    -76   -184    124  F000 C  
ATOM    527  N   THR B 186      36.225 -14.967  19.681  1.00 24.51      F000 N  
ANISOU  527  N   THR B 186     3470   2710   3134    -20     65   -404  F000 N  
ATOM    528  CA  THR B 186      36.255 -16.199  20.463  1.00 24.67      F000 C  
ANISOU  528  CA  THR B 186     3520   2847   3006    -64    141   -419  F000 C  
ATOM    529  C   THR B 186      35.095 -17.123  20.087  1.00 29.05      F000 C  
ANISOU  529  C   THR B 186     4019   3437   3580    -19    198   -436  F000 C  
ATOM    530  O   THR B 186      35.277 -18.346  19.925  1.00 26.97      F000 O  
ANISOU  530  O   THR B 186     3771   3261   3217    -32    213   -362  F000 O  
ATOM    531  CB  THR B 186      36.211 -15.864  21.948  1.00 28.12      F000 C  
ANISOU  531  CB  THR B 186     4014   3292   3378   -133    209   -555  F000 C  
ATOM    532  OG1 THR B 186      37.331 -14.998  22.222  1.00 28.53      F000 O  
ANISOU  532  OG1 THR B 186     4113   3303   3423   -174    134   -533  F000 O  
ATOM    533  CG2 THR B 186      36.347 -17.138  22.785  1.00 29.30      F000 C  
ANISOU  533  CG2 THR B 186     4234   3552   3349   -203    264   -546  F000 C  
ATOM    534  N   ARG B 187      33.896 -16.545  19.947  1.00 29.42      F000 N  
ANISOU  534  N   ARG B 187     3992   3405   3780     35    221   -540  F000 N  
ATOM    535  CA  ARG B 187      32.745 -17.364  19.560  1.00 29.85      F000 C  
ANISOU  535  CA  ARG B 187     3975   3480   3888     78    264   -566  F000 C  
ATOM    536  C   ARG B 187      32.935 -18.004  18.182  1.00 27.51      F000 C  
ANISOU  536  C   ARG B 187     3675   3199   3579    120    169   -411  F000 C  
ATOM    537  O   ARG B 187      32.601 -19.186  17.983  1.00 27.85      F000 O  
ANISOU  537  O   ARG B 187     3706   3315   3561    120    205   -379  F000 O  
ATOM    538  CB  ARG B 187      31.496 -16.489  19.591  1.00 31.90      F000 C  
ANISOU  538  CB  ARG B 187     4128   3624   4369    136    281   -713  F000 C  
ATOM    539  N   ASP B 188      33.449 -17.242  17.204  1.00 26.96      F000 N  
ANISOU  539  N   ASP B 188     3628   3057   3561    144     53   -316  F000 N  
ATOM    540  CA  ASP B 188      33.621 -17.780  15.848  1.00 27.68      F000 C  
ANISOU  540  CA  ASP B 188     3743   3155   3618    164    -25   -179  F000 C  
ATOM    541  C   ASP B 188      34.720 -18.823  15.783  1.00 27.88      F000 C  
ANISOU  541  C   ASP B 188     3822   3293   3477    114     16    -85  F000 C  
ATOM    542  O   ASP B 188      34.574 -19.843  15.080  1.00 23.96      F000 O  
ANISOU  542  O   ASP B 188     3329   2847   2929    123     17    -25  F000 O  
ATOM    543  CB  ASP B 188      33.901 -16.650  14.855  1.00 31.80      F000 C  
ANISOU  543  CB  ASP B 188     4306   3560   4215    176   -149   -101  F000 C  
ATOM    544  CG  ASP B 188      32.672 -15.714  14.688  1.00 40.08      F000 C  
ANISOU  544  CG  ASP B 188     5289   4467   5473    244   -235   -181  F000 C  
ATOM    545  OD2 ASP B 188      32.824 -14.694  13.994  1.00 39.73      F000 O  
ANISOU  545  OD2 ASP B 188     5288   4304   5505    251   -357   -121  F000 O  
ATOM    546  OD1 ASP B 188      31.537 -16.128  15.104  1.00 40.52      F000 O1-
ANISOU  546  OD1 ASP B 188     5247   4523   5623    287   -190   -292  F000 O1-
ATOM    547  N   LEU B 189      35.826 -18.615  16.528  1.00 23.73      F000 N  
ANISOU  547  N   LEU B 189     3333   2801   2884     60     41    -80  F000 N  
ATOM    548  CA  LEU B 189      36.839 -19.673  16.569  1.00 24.10      F000 C  
ANISOU  548  CA  LEU B 189     3403   2938   2814     20     67     -7  F000 C  
ATOM    549  C   LEU B 189      36.335 -20.909  17.310  1.00 26.58      F000 C  
ANISOU  549  C   LEU B 189     3709   3333   3058     13    131    -47  F000 C  
ATOM    550  O   LEU B 189      36.746 -22.023  16.979  1.00 22.35      F000 O  
ANISOU  550  O   LEU B 189     3176   2856   2461      7    138     18  F000 O  
ATOM    551  CB  LEU B 189      38.142 -19.166  17.215  1.00 20.91      F000 C  
ANISOU  551  CB  LEU B 189     3026   2535   2384    -36     51      6  F000 C  
ATOM    552  CG  LEU B 189      38.839 -18.172  16.287  1.00 18.64      F000 C  
ANISOU  552  CG  LEU B 189     2752   2176   2153    -48      2     72  F000 C  
ATOM    553  CD1 LEU B 189      39.948 -17.414  17.156  1.00 21.76      F000 C  
ANISOU  553  CD1 LEU B 189     3158   2551   2558   -104    -21     52  F000 C  
ATOM    554  CD2 LEU B 189      39.459 -18.919  15.079  1.00 24.07      F000 C  
ANISOU  554  CD2 LEU B 189     3445   2898   2804    -60     15    173  F000 C  
ATOM    555  N   LYS B 190      35.424 -20.752  18.283  1.00 22.94      F000 N  
ANISOU  555  N   LYS B 190     3237   2868   2610      7    187   -159  F000 N  
ATOM    556  CA  LYS B 190      34.871 -21.930  18.939  1.00 24.17      F000 C  
ANISOU  556  CA  LYS B 190     3400   3093   2691    -19    259   -192  F000 C  
ATOM    557  C   LYS B 190      33.942 -22.674  17.992  1.00 24.86      F000 C  
ANISOU  557  C   LYS B 190     3430   3186   2828     34    264   -173  F000 C  
ATOM    558  O   LYS B 190      33.895 -23.894  18.012  1.00 25.77      F000 O  
ANISOU  558  O   LYS B 190     3556   3361   2875     19    291   -137  F000 O  
ATOM    559  CB  LYS B 190      34.099 -21.533  20.194  1.00 29.82      F000 C  
ANISOU  559  CB  LYS B 190     4128   3801   3402    -61    351   -334  F000 C  
ATOM    560  CG  LYS B 190      33.816 -22.747  21.162  1.00 42.13      F000 C  
ANISOU  560  CG  LYS B 190     5744   5436   4827   -134    435   -357  F000 C  
ATOM    561  CD  LYS B 190      35.026 -23.702  21.459  1.00 47.62      F000 C  
ANISOU  561  CD  LYS B 190     6523   6185   5383   -185    368   -241  F000 C  
ATOM    562  CE  LYS B 190      34.672 -24.745  22.583  1.00 53.30      F000 C  
ANISOU  562  CE  LYS B 190     7336   6956   5960   -279    436   -265  F000 C  
ATOM    563  NZ  LYS B 190      33.704 -25.875  22.168  1.00 39.77      F000 N  
ANISOU  563  NZ  LYS B 190     5577   5272   4261   -264    500   -259  F000 N  
ATOM    564  N   ASP B 191      33.219 -21.927  17.170  1.00 24.83      F000 N  
ANISOU  564  N   ASP B 191     3374   3108   2952     92    220   -192  F000 N  
ATOM    565  CA  ASP B 191      32.407 -22.513  16.091  1.00 24.68      F000 C  
ANISOU  565  CA  ASP B 191     3312   3077   2989    142    182   -161  F000 C  
ATOM    566  C   ASP B 191      33.272 -23.374  15.187  1.00 22.31      F000 C  
ANISOU  566  C   ASP B 191     3062   2825   2590    133    146    -37  F000 C  
ATOM    567  O   ASP B 191      32.954 -24.530  14.909  1.00 21.39      F000 O  
ANISOU  567  O   ASP B 191     2936   2755   2436    136    167    -17  F000 O  
ATOM    568  CB  ASP B 191      31.819 -21.422  15.216  1.00 28.98      F000 C  
ANISOU  568  CB  ASP B 191     3822   3509   3679    198     81   -166  F000 C  
ATOM    569  CG  ASP B 191      30.610 -20.695  15.793  1.00 44.38      F000 C  
ANISOU  569  CG  ASP B 191     5678   5383   5803    233    104   -309  F000 C  
ATOM    570  OD1 ASP B 191      29.988 -21.151  16.790  1.00 46.11      F000 O  
ANISOU  570  OD1 ASP B 191     5848   5643   6029    208    226   -421  F000 O  
ATOM    571  OD2 ASP B 191      30.315 -19.580  15.219  1.00 43.55      F000 O1-
ANISOU  571  OD2 ASP B 191     5550   5160   5838    279     -4   -313  F000 O1-
ATOM    572  N   ILE B 192      34.368 -22.790  14.692  1.00 20.96      F000 N  
ANISOU  572  N   ILE B 192     2939   2636   2389    118    102     37  F000 N  
ATOM    573  CA  ILE B 192      35.302 -23.497  13.831  1.00 21.49      F000 C  
ANISOU  573  CA  ILE B 192     3046   2742   2380     98     97    131  F000 C  
ATOM    574  C   ILE B 192      35.881 -24.731  14.530  1.00 22.06      F000 C  
ANISOU  574  C   ILE B 192     3110   2893   2378     72    152    137  F000 C  
ATOM    575  O   ILE B 192      35.951 -25.851  13.953  1.00 18.46      F000 O  
ANISOU  575  O   ILE B 192     2654   2473   1887     77    167    173  F000 O  
ATOM    576  CB  ILE B 192      36.388 -22.498  13.389  1.00 18.63      F000 C  
ANISOU  576  CB  ILE B 192     2724   2337   2017     68     67    185  F000 C  
ATOM    577  CG1 ILE B 192      35.724 -21.501  12.388  1.00 22.79      F000 C  
ANISOU  577  CG1 ILE B 192     3286   2770   2603     88    -16    209  F000 C  
ATOM    578  CG2 ILE B 192      37.550 -23.241  12.778  1.00 21.88      F000 C  
ANISOU  578  CG2 ILE B 192     3154   2793   2366     32    104    250  F000 C  
ATOM    579  CD1 ILE B 192      36.700 -20.433  11.960  1.00 24.83      F000 C  
ANISOU  579  CD1 ILE B 192     3600   2974   2860     42    -42    265  F000 C  
ATOM    580  N   LEU B 193      36.233 -24.588  15.804  1.00 19.25      F000 N  
ANISOU  580  N   LEU B 193     2759   2555   2000     40    173     99  F000 N  
ATOM    581  CA  LEU B 193      36.711 -25.769  16.533  1.00 20.66      F000 C  
ANISOU  581  CA  LEU B 193     2949   2788   2112      9    191    116  F000 C  
ATOM    582  C   LEU B 193      35.611 -26.827  16.611  1.00 20.68      F000 C  
ANISOU  582  C   LEU B 193     2942   2822   2096     18    232     90  F000 C  
ATOM    583  O   LEU B 193      35.879 -28.023  16.343  1.00 20.24      F000 O  
ANISOU  583  O   LEU B 193     2885   2795   2011     18    230    135  F000 O  
ATOM    584  CB  LEU B 193      37.182 -25.381  17.975  1.00 21.70      F000 C  
ANISOU  584  CB  LEU B 193     3122   2923   2199    -46    183     81  F000 C  
ATOM    585  CG  LEU B 193      37.849 -26.588  18.700  1.00 24.65      F000 C  
ANISOU  585  CG  LEU B 193     3529   3331   2504    -87    155    123  F000 C  
ATOM    586  CD1 LEU B 193      39.029 -26.147  19.607  1.00 35.55      F000 C  
ANISOU  586  CD1 LEU B 193     4948   4695   3866   -138     81    138  F000 C  
ATOM    587  CD2 LEU B 193      36.801 -27.259  19.558  1.00 28.25      F000 C  
ANISOU  587  CD2 LEU B 193     4033   3815   2887   -125    209     78  F000 C  
ATOM    588  N   ASP B 194      34.382 -26.423  16.973  1.00 20.28      F000 N  
ANISOU  588  N   ASP B 194     2870   2755   2080     25    272     10  F000 N  
ATOM    589  CA  ASP B 194      33.316 -27.425  17.118  1.00 20.38      F000 C  
ANISOU  589  CA  ASP B 194     2860   2792   2089     21    324    -25  F000 C  
ATOM    590  C   ASP B 194      33.040 -28.131  15.788  1.00 22.72      F000 C  
ANISOU  590  C   ASP B 194     3126   3087   2419     69    287     25  F000 C  
ATOM    591  O   ASP B 194      32.829 -29.345  15.757  1.00 21.08      F000 O  
ANISOU  591  O   ASP B 194     2920   2910   2179     57    307     44  F000 O  
ATOM    592  CB  ASP B 194      32.018 -26.879  17.656  1.00 19.47      F000 C  
ANISOU  592  CB  ASP B 194     2700   2653   2046     18    391   -140  F000 C  
ATOM    593  CG  ASP B 194      32.123 -26.269  19.077  1.00 26.01      F000 C  
ANISOU  593  CG  ASP B 194     3576   3485   2821    -49    459   -219  F000 C  
ATOM    594  OD1 ASP B 194      33.015 -26.676  19.875  1.00 28.81      F000 O  
ANISOU  594  OD1 ASP B 194     4021   3876   3051   -113    452   -176  F000 O  
ATOM    595  OD2 ASP B 194      31.176 -25.521  19.444  1.00 29.08      F000 O1-
ANISOU  595  OD2 ASP B 194     3914   3838   3299    -47    526   -338  F000 O1-
ATOM    596  N   ILE B 195      33.050 -27.381  14.699  1.00 20.55      F000 N  
ANISOU  596  N   ILE B 195     2842   2769   2197    110    228     49  F000 N  
ATOM    597  CA  ILE B 195      32.839 -28.004  13.381  1.00 21.66      F000 C  
ANISOU  597  CA  ILE B 195     2987   2903   2340    138    185     97  F000 C  
ATOM    598  C   ILE B 195      33.912 -29.026  13.114  1.00 20.86      F000 C  
ANISOU  598  C   ILE B 195     2917   2845   2163    118    204    157  F000 C  
ATOM    599  O   ILE B 195      33.644 -30.122  12.646  1.00 19.33      F000 O  
ANISOU  599  O   ILE B 195     2721   2669   1954    123    211    168  F000 O  
ATOM    600  CB  ILE B 195      32.799 -26.958  12.254  1.00 21.59      F000 C  
ANISOU  600  CB  ILE B 195     3005   2830   2369    162    104    128  F000 C  
ATOM    601  CG1 ILE B 195      31.588 -26.065  12.445  1.00 23.19      F000 C  
ANISOU  601  CG1 ILE B 195     3152   2965   2695    197     60     59  F000 C  
ATOM    602  CG2 ILE B 195      32.768 -27.727  10.861  1.00 22.15      F000 C  
ANISOU  602  CG2 ILE B 195     3122   2901   2392    163     64    183  F000 C  
ATOM    603  CD1 ILE B 195      31.725 -24.674  11.749  1.00 25.34      F000 C  
ANISOU  603  CD1 ILE B 195     3461   3149   3018    212    -39     91  F000 C  
ATOM    604  N   ASN B 196      35.185 -28.665  13.331  1.00 19.04      F000 N  
ANISOU  604  N   ASN B 196     2707   2620   1907     96    209    191  F000 N  
ATOM    605  CA  ASN B 196      36.272 -29.582  13.055  1.00 21.16      F000 C  
ANISOU  605  CA  ASN B 196     2978   2912   2151     82    226    231  F000 C  
ATOM    606  C   ASN B 196      36.181 -30.843  13.891  1.00 19.01      F000 C  
ANISOU  606  C   ASN B 196     2693   2666   1864     72    236    228  F000 C  
ATOM    607  O   ASN B 196      36.460 -31.945  13.408  1.00 19.99      F000 O  
ANISOU  607  O   ASN B 196     2808   2796   1992     79    244    246  F000 O  
ATOM    608  CB  ASN B 196      37.622 -28.875  13.303  1.00 17.85      F000 C  
ANISOU  608  CB  ASN B 196     2554   2481   1747     58    222    254  F000 C  
ATOM    609  CG  ASN B 196      38.064 -28.078  12.063  1.00 22.74      F000 C  
ANISOU  609  CG  ASN B 196     3200   3072   2369     48    233    278  F000 C  
ATOM    610  OD1 ASN B 196      38.472 -28.676  11.067  1.00 25.11      F000 O  
ANISOU  610  OD1 ASN B 196     3510   3376   2654     38    271    293  F000 O  
ATOM    611  ND2 ASN B 196      37.933 -26.772  12.098  1.00 21.05      F000 N  
ANISOU  611  ND2 ASN B 196     3009   2822   2168     41    204    279  F000 N  
ATOM    612  N   VAL B 197      35.946 -30.672  15.197  1.00 19.58      F000 N  
ANISOU  612  N   VAL B 197     2780   2747   1914     43    236    206  F000 N  
ATOM    613  CA  VAL B 197      35.872 -31.836  16.081  1.00 18.28      F000 C  
ANISOU  613  CA  VAL B 197     2637   2597   1713     10    234    217  F000 C  
ATOM    614  C   VAL B 197      34.705 -32.749  15.681  1.00 18.73      F000 C  
ANISOU  614  C   VAL B 197     2680   2664   1773     21    268    198  F000 C  
ATOM    615  O   VAL B 197      34.858 -33.973  15.650  1.00 20.08      F000 O  
ANISOU  615  O   VAL B 197     2856   2833   1939     14    258    227  F000 O  
ATOM    616  CB  VAL B 197      35.682 -31.370  17.511  1.00 19.00      F000 C  
ANISOU  616  CB  VAL B 197     2781   2694   1746    -48    242    189  F000 C  
ATOM    617  CG1 VAL B 197      35.322 -32.548  18.471  1.00 22.79      F000 C  
ANISOU  617  CG1 VAL B 197     3321   3183   2157   -109    248    203  F000 C  
ATOM    618  CG2 VAL B 197      37.106 -30.718  17.883  1.00 19.88      F000 C  
ANISOU  618  CG2 VAL B 197     2904   2786   1863    -61    175    223  F000 C  
ATOM    619  N   SER B 198      33.575 -32.152  15.345  1.00 17.03      F000 N  
ANISOU  619  N   SER B 198     2438   2444   1588     39    296    146  F000 N  
ATOM    620  CA  SER B 198      32.417 -32.952  14.887  1.00 19.14      F000 C  
ANISOU  620  CA  SER B 198     2675   2712   1886     49    316    120  F000 C  
ATOM    621  C   SER B 198      32.721 -33.655  13.550  1.00 19.53      F000 C  
ANISOU  621  C   SER B 198     2721   2754   1946     86    280    157  F000 C  
ATOM    622  O   SER B 198      32.407 -34.848  13.379  1.00 19.66      F000 O  
ANISOU  622  O   SER B 198     2734   2773   1963     80    285    162  F000 O  
ATOM    623  CB  SER B 198      31.215 -32.014  14.749  1.00 20.92      F000 C  
ANISOU  623  CB  SER B 198     2849   2915   2186     70    329     48  F000 C  
ATOM    624  OG  SER B 198      30.067 -32.728  14.284  1.00 22.21      F000 O  
ANISOU  624  OG  SER B 198     2964   3068   2408     80    333     15  F000 O  
ATOM    625  N   ASN B 199      33.302 -32.910  12.585  1.00 19.77      F000 N  
ANISOU  625  N   ASN B 199     2764   2769   1978    112    250    178  F000 N  
ATOM    626  CA  ASN B 199      33.714 -33.518  11.307  1.00 22.21      F000 C  
ANISOU  626  CA  ASN B 199     3095   3072   2271    124    240    201  F000 C  
ATOM    627  C   ASN B 199      34.661 -34.681  11.518  1.00 25.87      F000 C  
ANISOU  627  C   ASN B 199     3552   3544   2732    115    265    220  F000 C  
ATOM    628  O   ASN B 199      34.611 -35.676  10.778  1.00 20.91      F000 O  
ANISOU  628  O   ASN B 199     2929   2910   2107    122    273    213  F000 O  
ATOM    629  CB  ASN B 199      34.435 -32.503  10.357  1.00 19.14      F000 C  
ANISOU  629  CB  ASN B 199     2747   2665   1858    123    229    224  F000 C  
ATOM    630  CG  ASN B 199      33.475 -31.521   9.699  1.00 21.66      F000 C  
ANISOU  630  CG  ASN B 199     3094   2949   2188    135    165    219  F000 C  
ATOM    631  OD1 ASN B 199      32.254 -31.627   9.868  1.00 20.25      F000 O  
ANISOU  631  OD1 ASN B 199     2879   2755   2058    155    128    187  F000 O  
ATOM    632  ND2 ASN B 199      34.041 -30.516   8.942  1.00 19.03      F000 N  
ANISOU  632  ND2 ASN B 199     2822   2588   1822    117    144    252  F000 N  
ATOM    633  N   ASN B 200      35.635 -34.543  12.439  1.00 21.59      F000 N  
ANISOU  633  N   ASN B 200     2999   3004   2201    100    263    241  F000 N  
ATOM    634  CA  ASN B 200      36.616 -35.600  12.643  1.00 23.67      F000 C  
ANISOU  634  CA  ASN B 200     3241   3250   2502     99    256    259  F000 C  
ATOM    635  C   ASN B 200      35.936 -36.872  13.124  1.00 21.99      F000 C  
ANISOU  635  C   ASN B 200     3036   3029   2289     89    241    264  F000 C  
ATOM    636  O   ASN B 200      36.320 -37.993  12.728  1.00 20.64      F000 O  
ANISOU  636  O   ASN B 200     2847   2832   2164    102    236    265  F000 O  
ATOM    637  CB  ASN B 200      37.663 -35.146  13.704  1.00 25.62      F000 C  
ANISOU  637  CB  ASN B 200     3477   3485   2771     80    217    286  F000 C  
ATOM    638  CG  ASN B 200      38.655 -34.084  13.118  1.00 29.65      F000 C  
ANISOU  638  CG  ASN B 200     3962   3990   3313     84    238    281  F000 C  
ATOM    639  OD1 ASN B 200      38.741 -33.903  11.913  1.00 29.58      F000 O  
ANISOU  639  OD1 ASN B 200     3953   3982   3302     91    291    263  F000 O  
ATOM    640  ND2 ASN B 200      39.381 -33.373  14.008  1.00 32.31      F000 N  
ANISOU  640  ND2 ASN B 200     4291   4317   3667     64    196    296  F000 N  
ATOM    641  N   GLU B 201      34.977 -36.707  14.038  1.00 19.31      F000 N  
ANISOU  641  N   GLU B 201     2724   2707   1908     58    243    260  F000 N  
ATOM    642  CA  GLU B 201      34.217 -37.867  14.523  1.00 21.48      F000 C  
ANISOU  642  CA  GLU B 201     3016   2973   2174     28    244    265  F000 C  
ATOM    643  C   GLU B 201      33.435 -38.507  13.372  1.00 19.87      F000 C  
ANISOU  643  C   GLU B 201     2786   2764   1999     56    262    235  F000 C  
ATOM    644  O   GLU B 201      33.413 -39.726  13.246  1.00 21.37      F000 O  
ANISOU  644  O   GLU B 201     2978   2928   2214     52    250    244  F000 O  
ATOM    645  CB  GLU B 201      33.223 -37.491  15.643  1.00 22.09      F000 C  
ANISOU  645  CB  GLU B 201     3126   3070   2198    -30    282    245  F000 C  
ATOM    646  CG  GLU B 201      32.320 -38.723  16.165  1.00 22.23      F000 C  
ANISOU  646  CG  GLU B 201     3170   3076   2200    -87    308    247  F000 C  
ATOM    647  CD  GLU B 201      33.105 -39.620  17.029  1.00 32.40      F000 C  
ANISOU  647  CD  GLU B 201     4530   4328   3453   -135    248    317  F000 C  
ATOM    648  OE1 GLU B 201      32.875 -40.820  17.018  1.00 39.18      F000 O  
ANISOU  648  OE1 GLU B 201     5405   5153   4328   -156    230    343  F000 O  
ATOM    649  OE2 GLU B 201      34.071 -39.154  17.630  1.00 44.68      F000 O1-
ANISOU  649  OE2 GLU B 201     6121   5874   4981   -145    194    352  F000 O1-
ATOM    650  N   LEU B 202      32.765 -37.681  12.572  1.00 20.22      F000 N  
ANISOU  650  N   LEU B 202     2814   2823   2044     80    273    199  F000 N  
ATOM    651  CA  LEU B 202      32.025 -38.239  11.410  1.00 22.78      F000 C  
ANISOU  651  CA  LEU B 202     3131   3136   2388    100    261    172  F000 C  
ATOM    652  C   LEU B 202      32.961 -38.975  10.461  1.00 25.59      F000 C  
ANISOU  652  C   LEU B 202     3504   3474   2744    117    262    176  F000 C  
ATOM    653  O   LEU B 202      32.606 -40.030   9.928  1.00 23.94      F000 O  
ANISOU  653  O   LEU B 202     3298   3246   2552    118    258    158  F000 O  
ATOM    654  CB  LEU B 202      31.343 -37.089  10.681  1.00 24.52      F000 C  
ANISOU  654  CB  LEU B 202     3349   3356   2613    120    234    147  F000 C  
ATOM    655  CG  LEU B 202      29.985 -36.568  11.003  1.00 36.80      F000 C  
ANISOU  655  CG  LEU B 202     4856   4903   4225    119    221    105  F000 C  
ATOM    656  CD1 LEU B 202      29.634 -35.775   9.728  1.00 40.40      F000 C  
ANISOU  656  CD1 LEU B 202     5332   5328   4691    149    141    101  F000 C  
ATOM    657  CD2 LEU B 202      28.968 -37.716  11.267  1.00 43.41      F000 C  
ANISOU  657  CD2 LEU B 202     5654   5732   5108     94    238     75  F000 C  
ATOM    658  N   CYS B 203      34.167 -38.433  10.205  1.00 23.06      F000 N  
ANISOU  658  N   CYS B 203     3189   3154   2416    126    280    188  F000 N  
ATOM    659  CA  CYS B 203      35.154 -39.122   9.354  1.00 23.33      F000 C  
ANISOU  659  CA  CYS B 203     3223   3167   2475    135    314    167  F000 C  
ATOM    660  C   CYS B 203      35.557 -40.474   9.931  1.00 24.65      F000 C  
ANISOU  660  C   CYS B 203     3354   3296   2717    141    301    171  F000 C  
ATOM    661  O   CYS B 203      35.728 -41.478   9.199  1.00 23.26      F000 O  
ANISOU  661  O   CYS B 203     3171   3087   2578    150    322    132  F000 O  
ATOM    662  CB  CYS B 203      36.403 -38.256   9.211  1.00 25.58      F000 C  
ANISOU  662  CB  CYS B 203     3495   3454   2769    132    351    171  F000 C  
ATOM    663  SG  CYS B 203      36.244 -37.029   7.915  1.00 35.01      F000 S  
ANISOU  663  SG  CYS B 203     4766   4665   3871    108    379    162  F000 S  
ATOM    664  N   TYR B 204      35.733 -40.538  11.257  1.00 21.38      F000 N  
ANISOU  664  N   TYR B 204     2926   2872   2324    129    257    217  F000 N  
ATOM    665  CA  TYR B 204      36.059 -41.816  11.868  1.00 22.30      F000 C  
ANISOU  665  CA  TYR B 204     3030   2933   2511    126    211    239  F000 C  
ATOM    666  C   TYR B 204      34.875 -42.798  11.797  1.00 21.19      F000 C  
ANISOU  666  C   TYR B 204     2914   2781   2355    108    207    233  F000 C  
ATOM    667  O   TYR B 204      35.063 -44.002  11.566  1.00 22.14      F000 O  
ANISOU  667  O   TYR B 204     3023   2846   2545    117    187    223  F000 O  
ATOM    668  CB  TYR B 204      36.439 -41.581  13.314  1.00 21.47      F000 C  
ANISOU  668  CB  TYR B 204     2944   2815   2397     95    145    302  F000 C  
ATOM    669  CG  TYR B 204      36.930 -42.820  13.995  1.00 24.36      F000 C  
ANISOU  669  CG  TYR B 204     3315   3102   2839     86     59    345  F000 C  
ATOM    670  CD1 TYR B 204      38.165 -43.342  13.712  1.00 28.33      F000 C  
ANISOU  670  CD1 TYR B 204     3748   3535   3481    128     17    333  F000 C  
ATOM    671  CD2 TYR B 204      36.147 -43.448  14.943  1.00 25.07      F000 C  
ANISOU  671  CD2 TYR B 204     3479   3176   2872     26     20    395  F000 C  
ATOM    672  CE1 TYR B 204      38.640 -44.462  14.352  1.00 33.65      F000 C  
ANISOU  672  CE1 TYR B 204     4420   4110   4253    125    -94    377  F000 C  
ATOM    673  CE2 TYR B 204      36.635 -44.610  15.623  1.00 31.79      F000 C  
ANISOU  673  CE2 TYR B 204     4358   3932   3789      6    -90    454  F000 C  
ATOM    674  CZ  TYR B 204      37.882 -45.078  15.313  1.00 32.83      F000 C  
ANISOU  674  CZ  TYR B 204     4415   3985   4076     63   -160    447  F000 C  
ATOM    675  OH  TYR B 204      38.329 -46.220  15.953  1.00 39.80      F000 O  
ANISOU  675  OH  TYR B 204     5319   4752   5050     50   -295    508  F000 O  
ATOM    676  N   GLN B 205      33.649 -42.291  12.007  1.00 19.65      F000 N  
ANISOU  676  N   GLN B 205     2742   2630   2093     80    225    230  F000 N  
ATOM    677  CA  GLN B 205      32.476 -43.142  11.836  1.00 22.95      F000 C  
ANISOU  677  CA  GLN B 205     3166   3037   2518     58    228    211  F000 C  
ATOM    678  C   GLN B 205      32.405 -43.666  10.403  1.00 22.32      F000 C  
ANISOU  678  C   GLN B 205     3078   2941   2463     91    235    158  F000 C  
ATOM    679  O   GLN B 205      32.060 -44.828  10.202  1.00 24.20      F000 O  
ANISOU  679  O   GLN B 205     3316   3136   2741     83    221    144  F000 O  
ATOM    680  CB  GLN B 205      31.181 -42.394  12.151  1.00 20.79      F000 C  
ANISOU  680  CB  GLN B 205     2884   2804   2210     29    255    191  F000 C  
ATOM    681  CG  GLN B 205      31.103 -42.097  13.628  1.00 21.22      F000 C  
ANISOU  681  CG  GLN B 205     2967   2871   2226    -28    275    224  F000 C  
ATOM    682  CD  GLN B 205      29.899 -41.192  13.927  1.00 29.77      F000 C  
ANISOU  682  CD  GLN B 205     4019   3989   3302    -53    330    174  F000 C  
ATOM    683  OE1 GLN B 205      29.921 -40.009  13.685  1.00 32.19      F000 O  
ANISOU  683  OE1 GLN B 205     4303   4319   3607    -21    333    150  F000 O  
ATOM    684  NE2 GLN B 205      28.819 -41.790  14.361  1.00 33.19      F000 N  
ANISOU  684  NE2 GLN B 205     4439   4414   3757   -110    373    150  F000 N  
ATOM    685  N   LEU B 206      32.714 -42.820   9.424  1.00 21.15      F000 N  
ANISOU  685  N   LEU B 206     2939   2818   2278    116    254    128  F000 N  
ATOM    686  CA  LEU B 206      32.721 -43.267   8.033  1.00 22.24      F000 C  
ANISOU  686  CA  LEU B 206     3106   2941   2405    125    268     73  F000 C  
ATOM    687  C   LEU B 206      33.725 -44.405   7.826  1.00 26.79      F000 C  
ANISOU  687  C   LEU B 206     3662   3463   3054    140    295     44  F000 C  
ATOM    688  O   LEU B 206      33.433 -45.404   7.136  1.00 24.73      F000 O  
ANISOU  688  O   LEU B 206     3415   3166   2814    138    297     -4  F000 O  
ATOM    689  CB  LEU B 206      33.021 -42.051   7.132  1.00 26.94      F000 C  
ANISOU  689  CB  LEU B 206     3745   3567   2924    126    287     61  F000 C  
ATOM    690  CG  LEU B 206      32.986 -42.324   5.635  1.00 35.87      F000 C  
ANISOU  690  CG  LEU B 206     4950   4686   3994    108    303      5  F000 C  
ATOM    691  CD1 LEU B 206      31.585 -42.819   5.147  1.00 29.47      F000 C  
ANISOU  691  CD1 LEU B 206     4167   3859   3169     96    227    -14  F000 C  
ATOM    692  CD2 LEU B 206      33.452 -41.065   4.887  1.00 38.89      F000 C  
ANISOU  692  CD2 LEU B 206     5401   5092   4285     86    327     12  F000 C  
ATOM    693  N   LYS B 207      34.949 -44.253   8.372  1.00 22.29      F000 N  
ANISOU  693  N   LYS B 207     3051   2877   2542    157    310     63  F000 N  
ATOM    694  CA  LYS B 207      35.926 -45.341   8.330  1.00 26.96      F000 C  
ANISOU  694  CA  LYS B 207     3592   3394   3257    180    318     29  F000 C  
ATOM    695  C   LYS B 207      35.350 -46.647   8.888  1.00 23.90      F000 C  
ANISOU  695  C   LYS B 207     3205   2947   2931    175    253     52  F000 C  
ATOM    696  O   LYS B 207      35.626 -47.736   8.348  1.00 23.09      F000 O  
ANISOU  696  O   LYS B 207     3081   2776   2917    191    262     -5  F000 O  
ATOM    697  CB  LYS B 207      37.201 -44.881   9.098  1.00 27.02      F000 C  
ANISOU  697  CB  LYS B 207     3539   3382   3347    198    302     61  F000 C  
ATOM    698  CG  LYS B 207      38.414 -45.767   9.042  1.00 42.23      F000 C  
ANISOU  698  CG  LYS B 207     5380   5217   5450    233    301     15  F000 C  
ATOM    699  CD  LYS B 207      39.474 -45.432  10.171  1.00 40.41      F000 C  
ANISOU  699  CD  LYS B 207     5084   4945   5324    247    217     73  F000 C  
ATOM    700  CE  LYS B 207      40.104 -46.766  10.769  1.00 54.45      F000 C  
ANISOU  700  CE  LYS B 207     6799   6592   7298    278    107     85  F000 C  
ATOM    701  NZ  LYS B 207      39.488 -47.347  12.072  1.00 52.63      F000 N  
ANISOU  701  NZ  LYS B 207     6645   6320   7032    245    -42    202  F000 N  
ATOM    702  N   GLN B 208      34.620 -46.590  10.001  1.00 22.40      F000 N  
ANISOU  702  N   GLN B 208     3039   2769   2703    143    195    129  F000 N  
ATOM    703  CA  GLN B 208      34.060 -47.822  10.564  1.00 21.95      F000 C  
ANISOU  703  CA  GLN B 208     2998   2648   2693    115    141    160  F000 C  
ATOM    704  C   GLN B 208      33.014 -48.422   9.629  1.00 20.40      F000 C  
ANISOU  704  C   GLN B 208     2818   2453   2481    105    166    101  F000 C  
ATOM    705  O   GLN B 208      32.926 -49.654   9.505  1.00 22.29      F000 O  
ANISOU  705  O   GLN B 208     3055   2616   2797    103    138     85  F000 O  
ATOM    706  CB  GLN B 208      33.378 -47.579  11.912  1.00 26.01      F000 C  
ANISOU  706  CB  GLN B 208     3558   3183   3140     53    107    243  F000 C  
ATOM    707  CG  GLN B 208      34.323 -46.970  12.988  1.00 26.75      F000 C  
ANISOU  707  CG  GLN B 208     3666   3273   3226     46     58    310  F000 C  
ATOM    708  CD  GLN B 208      35.705 -47.493  12.951  1.00 28.71      F000 C  
ANISOU  708  CD  GLN B 208     3867   3436   3604     93     -7    313  F000 C  
ATOM    709  OE1 GLN B 208      36.691 -46.703  12.746  1.00 38.05      F000 O  
ANISOU  709  OE1 GLN B 208     4999   4636   4821    132      5    292  F000 O  
ATOM    710  NE2 GLN B 208      35.865 -48.795  13.145  1.00 27.90      F000 N  
ANISOU  710  NE2 GLN B 208     3768   3230   3604     91    -81    334  F000 N  
ATOM    711  N   VAL B 209      32.140 -47.572   9.087  1.00 22.54      F000 N  
ANISOU  711  N   VAL B 209     3105   2796   2662     94    196     76  F000 N  
ATOM    712  CA  VAL B 209      31.077 -48.118   8.197  1.00 22.33      F000 C  
ANISOU  712  CA  VAL B 209     3094   2762   2627     79    189     22  F000 C  
ATOM    713  C   VAL B 209      31.727 -48.756   6.972  1.00 23.11      F000 C  
ANISOU  713  C   VAL B 209     3209   2820   2751    106    214    -59  F000 C  
ATOM    714  O   VAL B 209      31.300 -49.818   6.499  1.00 22.90      F000 O  
ANISOU  714  O   VAL B 209     3193   2741   2766     95    197   -104  F000 O  
ATOM    715  CB  VAL B 209      30.108 -46.987   7.791  1.00 22.93      F000 C  
ANISOU  715  CB  VAL B 209     3179   2905   2629     69    183     10  F000 C  
ATOM    716  CG1 VAL B 209      29.150 -47.455   6.652  1.00 30.13      F000 C  
ANISOU  716  CG1 VAL B 209     4114   3798   3535     57    144    -52  F000 C  
ATOM    717  CG2 VAL B 209      29.216 -46.691   8.946  1.00 28.21      F000 C  
ANISOU  717  CG2 VAL B 209     3816   3594   3309     32    180     54  F000 C  
ATOM    718  N   LEU B 210      32.761 -48.112   6.433  1.00 21.07      F000 N  
ANISOU  718  N   LEU B 210     2956   2582   2467    130    269    -90  F000 N  
ATOM    719  CA  LEU B 210      33.483 -48.710   5.292  1.00 20.05      F000 C  
ANISOU  719  CA  LEU B 210     2843   2413   2362    140    332   -190  F000 C  
ATOM    720  C   LEU B 210      34.202 -50.012   5.638  1.00 22.59      F000 C  
ANISOU  720  C   LEU B 210     3104   2635   2845    168    329   -218  F000 C  
ATOM    721  O   LEU B 210      34.272 -50.941   4.799  1.00 24.61      F000 O  
ANISOU  721  O   LEU B 210     3372   2834   3145    168    361   -313  F000 O  
ATOM    722  CB  LEU B 210      34.463 -47.673   4.681  1.00 22.12      F000 C  
ANISOU  722  CB  LEU B 210     3121   2718   2565    141    418   -222  F000 C  
ATOM    723  CG  LEU B 210      33.765 -46.461   4.032  1.00 29.46      F000 C  
ANISOU  723  CG  LEU B 210     4140   3721   3333    106    407   -204  F000 C  
ATOM    724  CD1 LEU B 210      34.770 -45.370   3.665  1.00 33.70      F000 C  
ANISOU  724  CD1 LEU B 210     4696   4294   3815     94    489   -211  F000 C  
ATOM    725  CD2 LEU B 210      33.009 -46.872   2.756  1.00 30.45      F000 C  
ANISOU  725  CD2 LEU B 210     4367   3836   3365     66    394   -271  F000 C  
ATOM    726  N   ALA B 211      34.784 -50.111   6.851  1.00 23.46      F000 N  
ANISOU  726  N   ALA B 211     3154   2708   3051    189    278   -143  F000 N  
ATOM    727  CA  ALA B 211      35.341 -51.378   7.303  1.00 26.82      F000 C  
ANISOU  727  CA  ALA B 211     3527   3014   3647    215    226   -148  F000 C  
ATOM    728  C   ALA B 211      34.256 -52.458   7.376  1.00 22.75      F000 C  
ANISOU  728  C   ALA B 211     3050   2450   3142    184    170   -136  F000 C  
ATOM    729  O   ALA B 211      34.466 -53.614   6.952  1.00 26.16      F000 O  
ANISOU  729  O   ALA B 211     3464   2785   3693    201    163   -203  F000 O  
ATOM    730  CB  ALA B 211      36.002 -51.198   8.689  1.00 27.45      F000 C  
ANISOU  730  CB  ALA B 211     3570   3059   3800    225    138    -42  F000 C  
ATOM    731  N   ARG B 212      33.097 -52.109   7.921  1.00 22.24      F000 N  
ANISOU  731  N   ARG B 212     3031   2445   2974    136    136    -62  F000 N  
ATOM    732  CA  ARG B 212      32.001 -53.091   7.972  1.00 23.93      F000 C  
ANISOU  732  CA  ARG B 212     3272   2614   3206     93     94    -56  F000 C  
ATOM    733  C   ARG B 212      31.522 -53.466   6.582  1.00 23.52      F000 C  
ANISOU  733  C   ARG B 212     3242   2561   3132     95    129   -169  F000 C  
ATOM    734  O   ARG B 212      31.217 -54.642   6.309  1.00 24.65      F000 O  
ANISOU  734  O   ARG B 212     3390   2620   3354     84    102   -209  F000 O  
ATOM    735  CB  ARG B 212      30.825 -52.516   8.775  1.00 20.35      F000 C  
ANISOU  735  CB  ARG B 212     2843   2230   2661     32     81     21  F000 C  
ATOM    736  CG  ARG B 212      29.467 -53.361   8.747  1.00 23.41      F000 C  
ANISOU  736  CG  ARG B 212     3243   2587   3067    -28     59     14  F000 C  
ATOM    737  CD  ARG B 212      29.709 -54.798   9.076  1.00 31.32      F000 C  
ANISOU  737  CD  ARG B 212     4255   3462   4181    -44      6     33  F000 C  
ATOM    738  NE  ARG B 212      29.805 -54.891  10.511  1.00 33.20      F000 N  
ANISOU  738  NE  ARG B 212     4526   3672   4415    -98    -30    150  F000 N  
ATOM    739  CZ  ARG B 212      29.334 -55.903  11.210  1.00 44.12      F000 C  
ANISOU  739  CZ  ARG B 212     5950   4970   5842   -170    -75    211  F000 C  
ATOM    740  NH1 ARG B 212      28.941 -57.013  10.587  1.00 32.30      F000 N  
ANISOU  740  NH1 ARG B 212     4446   3390   4435   -175    -99    160  F000 N  
ATOM    741  NH2 ARG B 212      29.278 -55.794  12.562  1.00 30.66      F000 N  
ANISOU  741  NH2 ARG B 212     4311   3258   4080   -250    -95    324  F000 N  
ATOM    742  N   LYS B 213      31.499 -52.509   5.673  1.00 22.03      F000 N  
ANISOU  742  N   LYS B 213     3082   2454   2834    101    181   -221  F000 N  
ATOM    743  CA  LYS B 213      31.074 -52.816   4.312  1.00 26.69      F000 C  
ANISOU  743  CA  LYS B 213     3729   3041   3371     85    200   -325  F000 C  
ATOM    744  C   LYS B 213      31.976 -53.886   3.692  1.00 26.68      F000 C  
ANISOU  744  C   LYS B 213     3719   2947   3472    109    251   -431  F000 C  
ATOM    745  O   LYS B 213      31.501 -54.838   3.045  1.00 27.19      F000 O  
ANISOU  745  O   LYS B 213     3815   2953   3562     90    236   -506  F000 O  
ATOM    746  CB  LYS B 213      31.089 -51.528   3.493  1.00 26.22      F000 C  
ANISOU  746  CB  LYS B 213     3728   3071   3161     75    237   -346  F000 C  
ATOM    747  CG  LYS B 213      30.595 -51.742   2.033  1.00 29.39      F000 C  
ANISOU  747  CG  LYS B 213     4232   3469   3466     36    234   -445  F000 C  
ATOM    748  CD  LYS B 213      30.879 -50.423   1.245  1.00 31.16      F000 C  
ANISOU  748  CD  LYS B 213     4543   3767   3529     14    269   -451  F000 C  
ATOM    749  CE  LYS B 213      30.485 -50.594  -0.208  1.00 41.68      F000 C  
ANISOU  749  CE  LYS B 213     6016   5090   4731    -44    257   -541  F000 C  
ATOM    750  NZ  LYS B 213      30.407 -49.235  -0.843  1.00 43.30      F000 N  
ANISOU  750  NZ  LYS B 213     6328   5356   4767    -83    236   -508  F000 N  
ATOM    751  N   GLU B 214      33.288 -53.695   3.818  1.00 26.13      F000 N  
ANISOU  751  N   GLU B 214     3599   2858   3473    150    317   -455  F000 N  
ATOM    752  CA  GLU B 214      34.198 -54.666   3.218  1.00 27.99      F000 C  
ANISOU  752  CA  GLU B 214     3798   2993   3843    177    383   -581  F000 C  
ATOM    753  C   GLU B 214      34.010 -56.044   3.854  1.00 33.95      F000 C  
ANISOU  753  C   GLU B 214     4508   3621   4772    195    292   -560  F000 C  
ATOM    754  O   GLU B 214      34.024 -57.075   3.161  1.00 30.68      F000 O  
ANISOU  754  O   GLU B 214     4100   3120   4439    196    314   -673  F000 O  
ATOM    755  CB  GLU B 214      35.638 -54.163   3.353  1.00 31.37      F000 C  
ANISOU  755  CB  GLU B 214     4146   3413   4360    219    465   -611  F000 C  
ATOM    756  N   ASP B 215      33.789 -56.071   5.171  1.00 28.87      F000 N  
ANISOU  756  N   ASP B 215     3836   2960   4173    195    188   -418  F000 N  
ATOM    757  CA  ASP B 215      33.559 -57.324   5.860  1.00 32.39      F000 C  
ANISOU  757  CA  ASP B 215     4265   3278   4762    191     87   -372  F000 C  
ATOM    758  C   ASP B 215      32.258 -57.990   5.409  1.00 29.72      F000 C  
ANISOU  758  C   ASP B 215     3988   2933   4371    137     62   -395  F000 C  
ATOM    759  O   ASP B 215      32.225 -59.202   5.213  1.00 28.38      F000 O  
ANISOU  759  O   ASP B 215     3811   2642   4330    139     27   -447  F000 O  
ATOM    760  CB  ASP B 215      33.549 -57.056   7.353  1.00 34.31      F000 C  
ANISOU  760  CB  ASP B 215     4507   3519   5008    172    -10   -206  F000 C  
ATOM    761  CG  ASP B 215      33.636 -58.319   8.170  1.00 52.16      F000 C  
ANISOU  761  CG  ASP B 215     6768   5624   7428    163   -131   -139  F000 C  
ATOM    762  OD1 ASP B 215      34.315 -59.326   7.754  1.00 49.59      F000 O  
ANISOU  762  OD1 ASP B 215     6390   5159   7293    212   -154   -224  F000 O  
ATOM    763  OD2 ASP B 215      33.033 -58.283   9.250  1.00 48.98      F000 O  
ANISOU  763  OD2 ASP B 215     6421   5229   6961     98   -201     -5  F000 O  
ATOM    764  N   LEU B 216      31.177 -57.215   5.240  1.00 26.13      F000 N  
ANISOU  764  N   LEU B 216     3582   2594   3752     89     69   -364  F000 N  
ATOM    765  CA  LEU B 216      29.909 -57.784   4.782  1.00 26.05      F000 C  
ANISOU  765  CA  LEU B 216     3612   2574   3713     35     33   -393  F000 C  
ATOM    766  C   LEU B 216      30.080 -58.352   3.390  1.00 30.91      F000 C  
ANISOU  766  C   LEU B 216     4264   3148   4332     45     75   -550  F000 C  
ATOM    767  O   LEU B 216      29.628 -59.471   3.108  1.00 28.98      F000 O  
ANISOU  767  O   LEU B 216     4031   2811   4169     24     35   -602  F000 O  
ATOM    768  CB  LEU B 216      28.806 -56.709   4.757  1.00 25.09      F000 C  
ANISOU  768  CB  LEU B 216     3510   2574   3447     -6     25   -350  F000 C  
ATOM    769  CG  LEU B 216      28.348 -56.316   6.169  1.00 27.24      F000 C  
ANISOU  769  CG  LEU B 216     3753   2879   3718    -41      1   -217  F000 C  
ATOM    770  CD1 LEU B 216      27.511 -55.060   5.967  1.00 27.59      F000 C  
ANISOU  770  CD1 LEU B 216     3795   3039   3648    -59     11   -210  F000 C  
ATOM    771  CD2 LEU B 216      27.463 -57.483   6.675  1.00 32.27      F000 C  
ANISOU  771  CD2 LEU B 216     4387   3429   4444   -106    -49   -186  F000 C  
ATOM    772  N   ASN B 217      30.802 -57.633   2.519  1.00 25.98      F000 N  
ANISOU  772  N   ASN B 217     3668   2582   3622     67    164   -634  F000 N  
ATOM    773  CA  ASN B 217      31.058 -58.202   1.186  1.00 28.60      F000 C  
ANISOU  773  CA  ASN B 217     4058   2870   3938     57    230   -801  F000 C  
ATOM    774  C   ASN B 217      31.779 -59.555   1.257  1.00 33.45      F000 C  
ANISOU  774  C   ASN B 217     4613   3332   4766     95    245   -884  F000 C  
ATOM    775  O   ASN B 217      31.420 -60.512   0.539  1.00 30.95      F000 O  
ANISOU  775  O   ASN B 217     4337   2938   4484     72    241   -992  F000 O  
ATOM    776  CB  ASN B 217      31.876 -57.216   0.344  1.00 31.82      F000 C  
ANISOU  776  CB  ASN B 217     4515   3357   4218     57    352   -876  F000 C  
ATOM    777  CG  ASN B 217      30.994 -56.117  -0.241  1.00 37.05      F000 C  
ANISOU  777  CG  ASN B 217     5284   4135   4658      2    316   -839  F000 C  
ATOM    778  OD1 ASN B 217      29.911 -56.399  -0.707  1.00 48.41      F000 O  
ANISOU  778  OD1 ASN B 217     6788   5570   6035    -43    230   -851  F000 O  
ATOM    779  ND2 ASN B 217      31.452 -54.877  -0.208  1.00 42.19      F000 N  
ANISOU  779  ND2 ASN B 217     5948   4874   5206      5    364   -792  F000 N  
ATOM    780  N   GLN B 218      32.800 -59.652   2.113  1.00 29.72      F000 N  
ANISOU  780  N   GLN B 218     4041   2799   4450    155    248   -838  F000 N  
ATOM    781  CA  GLN B 218      33.565 -60.904   2.206  1.00 32.62      F000 C  
ANISOU  781  CA  GLN B 218     4334   2997   5064    203    240   -918  F000 C  
ATOM    782  C   GLN B 218      32.703 -62.019   2.787  1.00 33.41      F000 C  
ANISOU  782  C   GLN B 218     4444   2992   5258    177    107   -847  F000 C  
ATOM    783  O   GLN B 218      32.761 -63.174   2.348  1.00 33.56      F000 O  
ANISOU  783  O   GLN B 218     4455   2878   5418    186     98   -953  F000 O  
ATOM    784  CB  GLN B 218      34.819 -60.681   3.083  1.00 34.09      F000 C  
ANISOU  784  CB  GLN B 218     4406   3131   5417    271    228   -864  F000 C  
ATOM    785  CG  GLN B 218      35.875 -59.812   2.413  1.00 45.30      F000 C  
ANISOU  785  CG  GLN B 218     5786   4616   6808    296    384   -974  F000 C  
ATOM    786  CD  GLN B 218      36.214 -60.332   1.007  1.00 62.55      F000 C  
ANISOU  786  CD  GLN B 218     7994   6759   9011    284    540  -1203  F000 C  
ATOM    787  OE1 GLN B 218      36.412 -61.548   0.809  1.00 66.43      F000 O  
ANISOU  787  OE1 GLN B 218     8440   7101   9698    311    529  -1308  F000 O  
ATOM    788  NE2 GLN B 218      36.255 -59.418   0.015  1.00 53.72      F000 N  
ANISOU  788  NE2 GLN B 218     6964   5767   7681    232    684  -1284  F000 N  
ATOM    789  N   GLN B 219      31.924 -61.702   3.810  1.00 28.99      F000 N  
ANISOU  789  N   GLN B 219     3903   2481   4632    138     12   -674  F000 N  
ATOM    790  CA  GLN B 219      31.072 -62.726   4.391  1.00 34.37      F000 C  
ANISOU  790  CA  GLN B 219     4604   3064   5391     91    -96   -601  F000 C  
ATOM    791  C   GLN B 219      30.053 -63.230   3.374  1.00 33.00      F000 C  
ANISOU  791  C   GLN B 219     4487   2892   5158     40    -86   -706  F000 C  
ATOM    792  O   GLN B 219      29.713 -64.411   3.378  1.00 31.10      F000 O  
ANISOU  792  O   GLN B 219     4252   2522   5044     20   -147   -731  F000 O  
ATOM    793  CB  GLN B 219      30.355 -62.184   5.612  1.00 30.91      F000 C  
ANISOU  793  CB  GLN B 219     4187   2695   4863     33   -159   -417  F000 C  
ATOM    794  CG  GLN B 219      31.232 -61.949   6.810  1.00 40.92      F000 C  
ANISOU  794  CG  GLN B 219     5428   3927   6195     59   -213   -292  F000 C  
ATOM    795  CD  GLN B 219      30.369 -61.671   8.028  1.00 43.43      F000 C  
ANISOU  795  CD  GLN B 219     5798   4290   6415    -30   -265   -125  F000 C  
ATOM    796  OE1 GLN B 219      29.747 -60.624   8.117  1.00 45.96      F000 O  
ANISOU  796  OE1 GLN B 219     6130   4756   6576    -63   -208    -96  F000 O  
ATOM    797  NE2 GLN B 219      30.259 -62.639   8.912  1.00 50.98      F000 N  
ANISOU  797  NE2 GLN B 219     6791   5113   7467    -81   -366    -26  F000 N  
ATOM    798  N   ILE B 220      29.497 -62.325   2.553  1.00 31.07      F000 N  
ANISOU  798  N   ILE B 220     4295   2787   4724     13    -33   -754  F000 N  
ATOM    799  CA  ILE B 220      28.552 -62.739   1.518  1.00 34.12      F000 C  
ANISOU  799  CA  ILE B 220     4748   3170   5045    -39    -51   -857  F000 C  
ATOM    800  C   ILE B 220      29.228 -63.703   0.563  1.00 31.70      F000 C  
ANISOU  800  C   ILE B 220     4462   2750   4833    -15      3  -1036  F000 C  
ATOM    801  O   ILE B 220      28.663 -64.755   0.223  1.00 31.57      F000 O  
ANISOU  801  O   ILE B 220     4468   2633   4893    -47    -49  -1100  F000 O  
ATOM    802  CB  ILE B 220      27.960 -61.511   0.783  1.00 31.87      F000 C  
ANISOU  802  CB  ILE B 220     4528   3038   4542    -72    -33   -870  F000 C  
ATOM    803  CG1 ILE B 220      26.919 -60.832   1.685  1.00 31.90      F000 C  
ANISOU  803  CG1 ILE B 220     4495   3121   4502   -108   -103   -721  F000 C  
ATOM    804  CG2 ILE B 220      27.212 -61.945  -0.486  1.00 34.58      F000 C  
ANISOU  804  CG2 ILE B 220     4965   3364   4811   -125    -67   -998  F000 C  
ATOM    805  CD1 ILE B 220      26.594 -59.336   1.265  1.00 30.06      F000 C  
ANISOU  805  CD1 ILE B 220     4299   3034   4090   -115    -96   -701  F000 C  
ATOM    806  N   ILE B 221      30.449 -63.371   0.142  1.00 31.36      F000 N  
ANISOU  806  N   ILE B 221     4402   2713   4801     38    118  -1129  F000 N  
ATOM    807  CA  ILE B 221      31.212 -64.284  -0.724  1.00 34.22      F000 C  
ANISOU  807  CA  ILE B 221     4763   2956   5282     62    204  -1327  F000 C  
ATOM    808  C   ILE B 221      31.412 -65.650  -0.051  1.00 34.65      F000 C  
ANISOU  808  C   ILE B 221     4736   2818   5612     99    120  -1317  F000 C  
ATOM    809  O   ILE B 221      31.236 -66.687  -0.684  1.00 33.46      F000 O  
ANISOU  809  O   ILE B 221     4611   2553   5549     85    119  -1450  F000 O  
ATOM    810  CB  ILE B 221      32.549 -63.637  -1.132  1.00 34.43      F000 C  
ANISOU  810  CB  ILE B 221     4755   3019   5309    106    364  -1427  F000 C  
ATOM    811  CG1 ILE B 221      32.299 -62.461  -2.098  1.00 35.51      F000 C  
ANISOU  811  CG1 ILE B 221     5018   3319   5154     43    451  -1467  F000 C  
ATOM    812  CG2 ILE B 221      33.497 -64.663  -1.822  1.00 38.81      F000 C  
ANISOU  812  CG2 ILE B 221     5264   3422   6060    141    476  -1648  F000 C  
ATOM    813  CD1 ILE B 221      33.422 -61.477  -2.216  1.00 41.83      F000 C  
ANISOU  813  CD1 ILE B 221     5789   4193   5913     67    594  -1496  F000 C  
ATOM    814  N   SER B 222      31.841 -65.673   1.220  1.00 36.97      F000 N  
ANISOU  814  N   SER B 222     4943   3060   6045    143     40  -1165  F000 N  
ATOM    815  CA  SER B 222      32.130 -66.968   1.873  1.00 35.58      F000 C  
ANISOU  815  CA  SER B 222     4704   2675   6138    175    -65  -1143  F000 C  
ATOM    816  C   SER B 222      30.870 -67.789   2.010  1.00 36.29      F000 C  
ANISOU  816  C   SER B 222     4857   2710   6221    100   -171  -1088  F000 C  
ATOM    817  O   SER B 222      30.874 -68.997   1.756  1.00 36.38      F000 O  
ANISOU  817  O   SER B 222     4861   2554   6409    105   -213  -1175  F000 O  
ATOM    818  CB  SER B 222      32.730 -66.738   3.266  1.00 36.34      F000 C  
ANISOU  818  CB  SER B 222     4734   2732   6342    213   -165   -959  F000 C  
ATOM    819  OG  SER B 222      33.980 -66.119   3.181  1.00 46.51      F000 O  
ANISOU  819  OG  SER B 222     5938   4039   7695    288    -84  -1019  F000 O  
ATOM    820  N   VAL B 223      29.758 -67.149   2.405  1.00 35.66      F000 N  
ANISOU  820  N   VAL B 223     4830   2762   5957     26   -210   -954  F000 N  
ATOM    821  CA  VAL B 223      28.525 -67.913   2.554  1.00 37.29      F000 C  
ANISOU  821  CA  VAL B 223     5078   2915   6177    -57   -299   -909  F000 C  
ATOM    822  C   VAL B 223      28.070 -68.456   1.203  1.00 39.43      F000 C  
ANISOU  822  C   VAL B 223     5400   3158   6422    -81   -268  -1100  F000 C  
ATOM    823  O   VAL B 223      27.641 -69.604   1.108  1.00 37.19      F000 O  
ANISOU  823  O   VAL B 223     5127   2734   6269   -113   -334  -1140  F000 O  
ATOM    824  CB  VAL B 223      27.410 -67.079   3.223  1.00 31.14      F000 C  
ANISOU  824  CB  VAL B 223     4319   2278   5235   -135   -326   -755  F000 C  
ATOM    825  CG1 VAL B 223      26.118 -67.857   3.183  1.00 35.68      F000 C  
ANISOU  825  CG1 VAL B 223     4918   2797   5840   -228   -395   -746  F000 C  
ATOM    826  CG2 VAL B 223      27.783 -66.689   4.665  1.00 38.11      F000 C  
ANISOU  826  CG2 VAL B 223     5179   3168   6134   -136   -361   -566  F000 C  
ATOM    827  N   ARG B 224      28.161 -67.643   0.134  1.00 35.96      F000 N  
ANISOU  827  N   ARG B 224     5012   2847   5806    -78   -174  -1218  F000 N  
ATOM    828  CA  ARG B 224      27.808 -68.149  -1.199  1.00 32.76      F000 C  
ANISOU  828  CA  ARG B 224     4688   2411   5347   -115   -149  -1408  F000 C  
ATOM    829  C   ARG B 224      28.690 -69.340  -1.595  1.00 34.56      F000 C  
ANISOU  829  C   ARG B 224     4890   2455   5786    -67   -103  -1573  F000 C  
ATOM    830  O   ARG B 224      28.208 -70.292  -2.209  1.00 39.60      F000 O  
ANISOU  830  O   ARG B 224     5575   2992   6481   -106   -138  -1688  F000 O  
ATOM    831  CB  ARG B 224      27.964 -67.025  -2.235  1.00 38.57      F000 C  
ANISOU  831  CB  ARG B 224     5512   3303   5840   -129    -53  -1497  F000 C  
ATOM    832  CG  ARG B 224      26.822 -65.981  -2.187  1.00 44.54      F000 C  
ANISOU  832  CG  ARG B 224     6311   4212   6399   -188   -131  -1379  F000 C  
ATOM    833  CD  ARG B 224      26.901 -64.882  -3.291  1.00 51.19      F000 C  
ANISOU  833  CD  ARG B 224     7272   5188   6988   -216    -72  -1455  F000 C  
ATOM    834  NE  ARG B 224      25.705 -64.034  -3.266  1.00 64.74      F000 N  
ANISOU  834  NE  ARG B 224     9016   7010   8571   -267   -189  -1350  F000 N  
ATOM    835  CZ  ARG B 224      25.660 -62.748  -3.625  1.00 65.54      F000 C  
ANISOU  835  CZ  ARG B 224     9179   7241   8483   -279   -184  -1312  F000 C  
ATOM    836  NH1 ARG B 224      26.737 -62.100  -4.048  1.00 62.24      F000 N  
ANISOU  836  NH1 ARG B 224     8815   6877   7956   -256    -53  -1364  F000 N  
ATOM    837  NH2 ARG B 224      24.509 -62.087  -3.533  1.00 64.65      F000 N  
ANISOU  837  NH2 ARG B 224     9062   7192   8308   -317   -313  -1223  F000 N  
ATOM    838  N   ASN B 225      30.002 -69.245  -1.359  1.00 38.10      F000 N  
ANISOU  838  N   ASN B 225     5260   2858   6359     18    -19  -1611  F000 N  
ATOM    839  CA  ASN B 225      30.915 -70.362  -1.658  1.00 40.04      F000 C  
ANISOU  839  CA  ASN B 225     5444   2907   6862     77     25  -1779  F000 C  
ATOM    840  C   ASN B 225      30.496 -71.626  -0.912  1.00 45.25      F000 C  
ANISOU  840  C   ASN B 225     6067   3394   7734     73   -132  -1685  F000 C  
ATOM    841  O   ASN B 225      30.543 -72.749  -1.460  1.00 44.27      F000 O  
ANISOU  841  O   ASN B 225     5945   3176   7700     74   -131  -1785  F000 O  
ATOM    842  CB  ASN B 225      32.344 -69.956  -1.270  1.00 38.69      F000 C  
ANISOU  842  CB  ASN B 225     5155   2731   6813    171    108  -1779  F000 C  
ATOM    843  CG  ASN B 225      32.971 -68.986  -2.267  1.00 48.54      F000 C  
ANISOU  843  CG  ASN B 225     6440   4127   7876    166    305  -1919  F000 C  
ATOM    844  OD1 ASN B 225      32.450 -68.826  -3.375  1.00 53.14      F000 O  
ANISOU  844  OD1 ASN B 225     7154   4791   8247     93    380  -2038  F000 O  
ATOM    845  ND2 ASN B 225      34.112 -68.376  -1.905  1.00 43.74      F000 N  
ANISOU  845  ND2 ASN B 225     5726   3552   7341    232    381  -1899  F000 N  
ATOM    846  N   GLU B 226      30.057 -71.449   0.340  1.00 39.38      F000 N  
ANISOU  846  N   GLU B 226     5302   2645   7016     54   -260  -1459  F000 N  
ATOM    847  CA  GLU B 226      29.633 -72.581   1.149  1.00 40.68      F000 C  
ANISOU  847  CA  GLU B 226     5455   2636   7365     27   -411  -1348  F000 C  
ATOM    848  C   GLU B 226      28.390 -73.212   0.561  1.00 44.46      F000 C  
ANISOU  848  C   GLU B 226     6011   3097   7785    -66   -450  -1403  F000 C  
ATOM    849  O   GLU B 226      28.298 -74.432   0.464  1.00 42.12      F000 O  
ANISOU  849  O   GLU B 226     5710   2681   7613    -73   -502  -1426  F000 O  
ATOM    850  CB  GLU B 226      29.388 -72.151   2.601  1.00 40.61      F000 C  
ANISOU  850  CB  GLU B 226     5441   2658   7329     -6   -515  -1084  F000 C  
ATOM    851  CG  GLU B 226      30.663 -72.065   3.380  1.00 46.15      F000 C  
ANISOU  851  CG  GLU B 226     6068   3274   8195     83   -554  -1016  F000 C  
ATOM    852  CD  GLU B 226      30.619 -71.067   4.498  1.00 52.94      F000 C  
ANISOU  852  CD  GLU B 226     6942   4262   8912     57   -590   -800  F000 C  
ATOM    853  OE1 GLU B 226      29.505 -70.754   5.009  1.00 52.14      F000 O  
ANISOU  853  OE1 GLU B 226     6908   4261   8643    -45   -613   -664  F000 O  
ATOM    854  OE2 GLU B 226      31.710 -70.585   4.860  1.00 51.96      F000 O1-
ANISOU  854  OE2 GLU B 226     6754   4134   8856    135   -587   -780  F000 O1-
ATOM    855  N   ILE B 227      27.435 -72.383   0.139  1.00 38.80      F000 N  
ANISOU  855  N   ILE B 227     5355   2559   6827   -135   -423  -1390  F000 N  
ATOM    856  CA  ILE B 227      26.225 -72.916  -0.459  1.00 37.43      F000 C  
ANISOU  856  CA  ILE B 227     5245   2370   6608   -226   -479  -1448  F000 C  
ATOM    857  C   ILE B 227      26.557 -73.678  -1.725  1.00 42.46      F000 C  
ANISOU  857  C   ILE B 227     5927   2922   7285   -209   -424  -1688  F000 C  
ATOM    858  O   ILE B 227      26.006 -74.746  -1.989  1.00 43.12      F000 O  
ANISOU  858  O   ILE B 227     6033   2913   7437   -252   -483  -1721  F000 O  
ATOM    859  CB  ILE B 227      25.207 -71.794  -0.741  1.00 38.12      F000 C  
ANISOU  859  CB  ILE B 227     5375   2666   6444   -291   -477  -1396  F000 C  
ATOM    860  CG1 ILE B 227      24.744 -71.130   0.557  1.00 36.31      F000 C  
ANISOU  860  CG1 ILE B 227     5095   2524   6179   -323   -514  -1166  F000 C  
ATOM    861  CG2 ILE B 227      24.018 -72.375  -1.463  1.00 38.65      F000 C  
ANISOU  861  CG2 ILE B 227     5495   2699   6492   -381   -554  -1479  F000 C  
ATOM    862  CD1 ILE B 227      24.134 -69.671   0.340  1.00 41.09      F000 C  
ANISOU  862  CD1 ILE B 227     5711   3349   6551   -346   -483  -1122  F000 C  
ATOM    863  N   GLN B 228      27.486 -73.154  -2.506  1.00 42.38      F000 N  
ANISOU  863  N   GLN B 228     5933   2983   7185   -153   -286  -1827  F000 N  
ATOM    864  CA  GLN B 228      27.869 -73.780  -3.764  1.00 40.96      F000 C  
ANISOU  864  CA  GLN B 228     5814   2784   6964   -149   -191  -2030  F000 C  
ATOM    865  C   GLN B 228      28.427 -75.179  -3.511  1.00 47.24      F000 C  
ANISOU  865  C   GLN B 228     6533   3410   8006    -97   -215  -2045  F000 C  
ATOM    866  O   GLN B 228      28.227 -76.095  -4.312  1.00 45.46      F000 O  
ANISOU  866  O   GLN B 228     6360   3117   7794   -124   -205  -2173  F000 O  
ATOM    867  CB  GLN B 228      28.939 -72.889  -4.405  1.00 54.90      F000 C  
ANISOU  867  CB  GLN B 228     7594   4661   8607   -103    -17  -2141  F000 C  
ATOM    868  CG  GLN B 228      28.448 -71.804  -5.401  1.00 62.07      F000 C  
ANISOU  868  CG  GLN B 228     8649   5732   9203   -180     40  -2222  F000 C  
ATOM    869  CD  GLN B 228      28.064 -72.396  -6.749  1.00 77.37      F000 C  
ANISOU  869  CD  GLN B 228    10735   7662  11000   -251     62  -2388  F000 C  
ATOM    870  OE1 GLN B 228      26.895 -72.381  -7.152  1.00 81.80      F000 O  
ANISOU  870  OE1 GLN B 228    11400   8246  11435   -340    -55  -2387  F000 O  
ATOM    871  NE2 GLN B 228      29.066 -72.929  -7.459  1.00 76.56      F000 N  
ANISOU  871  NE2 GLN B 228    10637   7525  10929   -215    204  -2533  F000 N  
ATOM    872  N   GLU B 229      29.174 -75.343  -2.410  1.00 42.55      F000 N  
ANISOU  872  N   GLU B 229     5821   2740   7606    -23   -256  -1917  F000 N  
ATOM    873  CA  GLU B 229      29.820 -76.652  -2.149  1.00 44.51      F000 C  
ANISOU  873  CA  GLU B 229     5987   2822   8105     35   -298  -1929  F000 C  
ATOM    874  C   GLU B 229      28.887 -77.665  -1.475  1.00 45.02      F000 C  
ANISOU  874  C   GLU B 229     6068   2762   8277    -24   -462  -1800  F000 C  
ATOM    875  O   GLU B 229      29.099 -78.877  -1.598  1.00 46.97      F000 O  
ANISOU  875  O   GLU B 229     6286   2870   8691     -4   -501  -1850  F000 O  
ATOM    876  CB  GLU B 229      31.041 -76.410  -1.258  1.00 45.96      F000 C  
ANISOU  876  CB  GLU B 229     6040   2971   8450    132   -306  -1838  F000 C  
ATOM    877  CG  GLU B 229      32.214 -75.552  -1.842  1.00 48.80      F000 C  
ANISOU  877  CG  GLU B 229     6342   3433   8765    199   -132  -1967  F000 C  
ATOM    878  CD  GLU B 229      32.682 -75.967  -3.246  1.00 52.01      F000 C  
ANISOU  878  CD  GLU B 229     6770   3850   9142    202     34  -2218  F000 C  
ATOM    879  OE1 GLU B 229      33.042 -75.089  -4.046  1.00 66.72      F000 O  
ANISOU  879  OE1 GLU B 229     8675   5846  10829    190    196  -2331  F000 O  
ATOM    880  OE2 GLU B 229      32.731 -77.161  -3.557  1.00 54.77      F000 O1-
ANISOU  880  OE2 GLU B 229     7098   4073   9638    211      9  -2301  F000 O1-
ATOM    881  N   LEU B 230      27.880 -77.204  -0.731  1.00 43.49      F000 N  
ANISOU  881  N   LEU B 230     5913   2611   8000   -102   -554  -1632  F000 N  
ATOM    882  CA  LEU B 230      26.951 -78.067  -0.007  1.00 43.99      F000 C  
ANISOU  882  CA  LEU B 230     5996   2572   8146   -182   -691  -1492  F000 C  
ATOM    883  C   LEU B 230      25.713 -78.403  -0.819  1.00 44.41      F000 C  
ANISOU  883  C   LEU B 230     6124   2645   8103   -280   -705  -1580  F000 C  
ATOM    884  O   LEU B 230      24.973 -79.314  -0.451  1.00 45.32      F000 O  
ANISOU  884  O   LEU B 230     6251   2665   8304   -348   -797  -1506  F000 O  
ATOM    885  CB  LEU B 230      26.528 -77.382   1.312  1.00 42.38      F000 C  
ANISOU  885  CB  LEU B 230     5791   2407   7902   -234   -766  -1256  F000 C  
ATOM    886  CG  LEU B 230      27.638 -77.106   2.335  1.00 42.09      F000 C  
ANISOU  886  CG  LEU B 230     5698   2339   7956   -157   -797  -1123  F000 C  
ATOM    887  CD1 LEU B 230      27.130 -76.489   3.623  1.00 49.06      F000 C  
ANISOU  887  CD1 LEU B 230     6615   3259   8767   -234   -867   -889  F000 C  
ATOM    888  CD2 LEU B 230      28.403 -78.372   2.627  1.00 44.21      F000 C  
ANISOU  888  CD2 LEU B 230     5918   2438   8442    -99   -876  -1112  F000 C  
ATOM    889  N   LYS B 231      25.494 -77.695  -1.920  1.00 46.03      F000 N  
ANISOU  889  N   LYS B 231     6387   2972   8128   -294   -622  -1733  F000 N  
ATOM    890  CA  LYS B 231      24.289 -77.817  -2.764  1.00 51.82      F000 C  
ANISOU  890  CA  LYS B 231     7202   3747   8741   -393   -658  -1817  F000 C  
ATOM    891  C   LYS B 231      24.115 -79.193  -3.425  1.00 54.10      F000 C  
ANISOU  891  C   LYS B 231     7524   3907   9125   -414   -682  -1932  F000 C  
ATOM    892  O   LYS B 231      25.041 -79.703  -4.047  1.00 57.81      F000 O  
ANISOU  892  O   LYS B 231     7999   4321   9647   -346   -601  -2074  F000 O  
ATOM    893  CB  LYS B 231      24.338 -76.685  -3.819  1.00 55.17      F000 C  
ANISOU  893  CB  LYS B 231     7704   4327   8929   -397   -574  -1952  F000 C  
ATOM    894  CG  LYS B 231      23.073 -76.332  -4.549  1.00 75.33      F000 C  
ANISOU  894  CG  LYS B 231    10342   6964  11316   -501   -645  -1997  F000 C  
ATOM    895  CD  LYS B 231      23.413 -75.715  -5.922  1.00 77.43      F000 C  
ANISOU  895  CD  LYS B 231    10737   7330  11351   -506   -557  -2181  F000 C  
ATOM    896  CE  LYS B 231      24.690 -74.865  -5.845  1.00 69.58      F000 C  
ANISOU  896  CE  LYS B 231     9725   6408  10304   -418   -413  -2204  F000 C  
ATOM    897  NZ  LYS B 231      24.807 -73.819  -6.923  1.00 76.78      F000 N  
ANISOU  897  NZ  LYS B 231    10772   7463  10938   -451   -340  -2317  F000 N  
TER     898      LYS B 231                                                      
ATOM    903  N   SER A 124      57.347 -11.591  30.407  1.00 92.32      F00Z N  
ANISOU  903  N   SER A 124    12047  10676  12355  -1242  -2442   -173  F00Z N  
ATOM    904  CA  SER A 124      58.194 -10.907  29.397  1.00 87.24      F00Z C  
ANISOU  904  CA  SER A 124    11155   9975  12016  -1232  -2365   -178  F00Z C  
ATOM    905  C   SER A 124      57.518 -10.930  28.023  1.00 72.10      F00Z C  
ANISOU  905  C   SER A 124     9159   8124  10111  -1156  -2039   -166  F00Z C  
ATOM    906  O   SER A 124      57.681  -9.950  27.311  1.00 65.14      F00Z O  
ANISOU  906  O   SER A 124     8225   7204   9322  -1178  -1925   -197  F00Z O  
ATOM    907  CB  SER A 124      59.582 -11.495  29.337  1.00 89.83      F00Z C  
ANISOU  907  CB  SER A 124    11244  10250  12638  -1204  -2500   -122  F00Z C  
ATOM    908  OG  SER A 124      59.968 -11.755  27.995  1.00 84.87      F00Z O  
ANISOU  908  OG  SER A 124    10365   9575  12309  -1209  -2379   -137  F00Z O  
ATOM    909  N   VAL A 125      56.804 -12.003  27.663  1.00 64.68      F00Z N  
ANISOU  909  N   VAL A 125     8228   7275   9071  -1076  -1901   -118  F00Z N  
ATOM    910  CA  VAL A 125      56.233 -12.058  26.282  1.00 57.71      F00Z C  
ANISOU  910  CA  VAL A 125     7249   6443   8237  -1011  -1628    -92  F00Z C  
ATOM    911  C   VAL A 125      55.048 -11.100  26.209  1.00 55.43      F00Z C  
ANISOU  911  C   VAL A 125     7132   6188   7739   -995  -1474   -134  F00Z C  
ATOM    912  O   VAL A 125      54.147 -11.222  27.039  1.00 60.84      F00Z O  
ANISOU  912  O   VAL A 125     7999   6923   8197   -985  -1486   -165  F00Z O  
ATOM    913  CB  VAL A 125      55.854 -13.474  25.822  1.00 57.47      F00Z C  
ANISOU  913  CB  VAL A 125     7142   6483   8212   -934  -1554    -30  F00Z C  
ATOM    914  CG1 VAL A 125      55.172 -13.444  24.463  1.00 49.13      F00Z C  
ANISOU  914  CG1 VAL A 125     6116   5503   7049   -869  -1288    -13  F00Z C  
ATOM    915  CG2 VAL A 125      57.072 -14.381  25.778  1.00 68.69      F00Z C  
ANISOU  915  CG2 VAL A 125     8306   7849   9945   -937  -1604     -8  F00Z C  
ATOM    916  N   ARG A 126      55.094 -10.169  25.265  1.00 48.81      F00Z N  
ANISOU  916  N   ARG A 126     6237   5314   6996   -999  -1328   -140  F00Z N  
ATOM    917  CA  ARG A 126      54.053  -9.172  25.095  1.00 40.52      F00Z C  
ANISOU  917  CA  ARG A 126     5311   4253   5833   -985  -1208   -182  F00Z C  
ATOM    918  C   ARG A 126      53.051  -9.672  24.060  1.00 43.74      F00Z C  
ANISOU  918  C   ARG A 126     5723   4734   6164   -901  -1016   -134  F00Z C  
ATOM    919  O   ARG A 126      53.443 -10.368  23.114  1.00 37.80      F00Z O  
ANISOU  919  O   ARG A 126     4848   4014   5501   -877   -936    -65  F00Z O  
ATOM    920  CB  ARG A 126      54.623  -7.821  24.608  1.00 39.52      F00Z C  
ANISOU  920  CB  ARG A 126     5123   4024   5869  -1043  -1183   -194  F00Z C  
ATOM    921  CG  ARG A 126      55.871  -7.160  25.296  1.00 59.20      F00Z C  
ANISOU  921  CG  ARG A 126     7554   6421   8519  -1140  -1360   -233  F00Z C  
ATOM    922  CD  ARG A 126      57.158  -8.001  25.332  1.00 71.59      F00Z C  
ANISOU  922  CD  ARG A 126     8946   7985  10272  -1168  -1476   -195  F00Z C  
ATOM    923  NE  ARG A 126      58.195  -7.423  26.190  1.00 79.54      F00Z N  
ANISOU  923  NE  ARG A 126     9914   8897  11412  -1257  -1688   -242  F00Z N  
ATOM    924  CZ  ARG A 126      59.396  -7.957  26.374  1.00 81.03      F00Z C  
ANISOU  924  CZ  ARG A 126     9933   9045  11809  -1290  -1838   -228  F00Z C  
ATOM    925  NH1 ARG A 126      59.749  -9.089  25.778  1.00 79.20      F00Z N  
ANISOU  925  NH1 ARG A 126     9549   8857  11686  -1242  -1790   -176  F00Z N  
ATOM    926  NH2 ARG A 126      60.261  -7.352  27.186  1.00 83.52      F00Z N  
ANISOU  926  NH2 ARG A 126    10226   9264  12243  -1374  -2051   -276  F00Z N  
ATOM    927  N   PRO A 127      51.781  -9.269  24.211  1.00 40.28      F00Z N  
ANISOU  927  N   PRO A 127     5418   4309   5580   -860   -941   -182  F00Z N  
ATOM    928  CA  PRO A 127      50.718  -9.802  23.333  1.00 38.01      F00Z C  
ANISOU  928  CA  PRO A 127     5142   4085   5216   -778   -789   -143  F00Z C  
ATOM    929  C   PRO A 127      50.932  -9.585  21.852  1.00 34.97      F00Z C  
ANISOU  929  C   PRO A 127     4667   3678   4943   -768   -673    -61  F00Z C  
ATOM    930  O   PRO A 127      50.451 -10.414  21.063  1.00 32.14      F00Z O  
ANISOU  930  O   PRO A 127     4290   3385   4537   -715   -577     -7  F00Z O  
ATOM    931  CB  PRO A 127      49.457  -9.087  23.851  1.00 35.88      F00Z C  
ANISOU  931  CB  PRO A 127     5005   3793   4836   -750   -751   -236  F00Z C  
ATOM    932  CG  PRO A 127      49.741  -8.940  25.311  1.00 36.72      F00Z C  
ANISOU  932  CG  PRO A 127     5203   3887   4863   -815   -877   -324  F00Z C  
ATOM    933  CD  PRO A 127      51.215  -8.572  25.371  1.00 35.54      F00Z C  
ANISOU  933  CD  PRO A 127     4964   3675   4864   -888  -1002   -291  F00Z C  
ATOM    934  N   TRP A 128      51.662  -8.545  21.441  1.00 31.25      F00Z N  
ANISOU  934  N   TRP A 128     4151   3115   4607   -833   -677    -48  F00Z N  
ATOM    935  CA  TRP A 128      51.909  -8.338  20.024  1.00 33.36      F00Z C  
ANISOU  935  CA  TRP A 128     4363   3358   4954   -854   -556     35  F00Z C  
ATOM    936  C   TRP A 128      53.001  -9.250  19.452  1.00 37.07      F00Z C  
ANISOU  936  C   TRP A 128     4687   3871   5526   -888   -506     83  F00Z C  
ATOM    937  O   TRP A 128      53.132  -9.329  18.228  1.00 36.27      F00Z O  
ANISOU  937  O   TRP A 128     4555   3771   5454   -913   -372    144  F00Z O  
ATOM    938  CB  TRP A 128      52.292  -6.858  19.778  1.00 40.84      F00Z C  
ANISOU  938  CB  TRP A 128     5329   4180   6009   -930   -568     34  F00Z C  
ATOM    939  CG  TRP A 128      51.073  -5.928  19.542  1.00 37.61      F00Z C  
ANISOU  939  CG  TRP A 128     5048   3701   5541   -888   -554     23  F00Z C  
ATOM    940  CD1 TRP A 128      50.666  -4.876  20.338  1.00 37.03      F00Z C  
ANISOU  940  CD1 TRP A 128     5048   3541   5483   -886   -635    -62  F00Z C  
ATOM    941  CD2 TRP A 128      50.176  -5.950  18.421  1.00 31.43      F00Z C  
ANISOU  941  CD2 TRP A 128     4326   2914   4704   -845   -468     93  F00Z C  
ATOM    942  NE1 TRP A 128      49.545  -4.267  19.792  1.00 34.09      F00Z N  
ANISOU  942  NE1 TRP A 128     4757   3103   5094   -833   -605    -54  F00Z N  
ATOM    943  CE2 TRP A 128      49.242  -4.878  18.609  1.00 34.97      F00Z C  
ANISOU  943  CE2 TRP A 128     4867   3258   5163   -811   -519     49  F00Z C  
ATOM    944  CE3 TRP A 128      50.041  -6.772  17.294  1.00 32.66      F00Z C  
ANISOU  944  CE3 TRP A 128     4472   3133   4806   -834   -365    180  F00Z C  
ATOM    945  CZ2 TRP A 128      48.218  -4.598  17.698  1.00 30.13      F00Z C  
ANISOU  945  CZ2 TRP A 128     4328   2593   4528   -763   -495    102  F00Z C  
ATOM    946  CZ3 TRP A 128      48.964  -6.511  16.379  1.00 31.97      F00Z C  
ANISOU  946  CZ3 TRP A 128     4483   3005   4659   -794   -336    236  F00Z C  
ATOM    947  CH2 TRP A 128      48.075  -5.421  16.604  1.00 30.76      F00Z C  
ANISOU  947  CH2 TRP A 128     4412   2738   4538   -757   -415    200  F00Z C  
ATOM    948  N   GLU A 129      53.764  -9.975  20.270  1.00 39.65      F00Z N  
ANISOU  948  N   GLU A 129     4927   4225   5912   -894   -611     53  F00Z N  
ATOM    949  CA  GLU A 129      54.817 -10.855  19.726  1.00 34.84      F00Z C  
ANISOU  949  CA  GLU A 129     4149   3639   5451   -917   -566     79  F00Z C  
ATOM    950  C   GLU A 129      54.224 -12.210  19.349  1.00 36.40      F00Z C  
ANISOU  950  C   GLU A 129     4348   3934   5550   -836   -497    108  F00Z C  
ATOM    951  O   GLU A 129      54.481 -13.231  19.985  1.00 34.22      F00Z O  
ANISOU  951  O   GLU A 129     4019   3693   5289   -801   -593     96  F00Z O  
ATOM    952  CB  GLU A 129      55.963 -10.998  20.720  1.00 39.31      F00Z C  
ANISOU  952  CB  GLU A 129     4602   4162   6172   -957   -743     37  F00Z C  
ATOM    953  CG  GLU A 129      56.570  -9.620  21.137  1.00 43.18      F00Z C  
ANISOU  953  CG  GLU A 129     5090   4548   6768  -1045   -824      1  F00Z C  
ATOM    954  CD  GLU A 129      57.771  -9.807  22.026  1.00 54.04      F00Z C  
ANISOU  954  CD  GLU A 129     6338   5871   8322  -1091  -1016    -38  F00Z C  
ATOM    955  OE1 GLU A 129      58.897  -9.881  21.482  1.00 56.62      F00Z O  
ANISOU  955  OE1 GLU A 129     6470   6155   8890  -1145   -975    -39  F00Z O  
ATOM    956  OE2 GLU A 129      57.570  -9.975  23.251  1.00 52.06      F00Z O1-
ANISOU  956  OE2 GLU A 129     6184   5623   7973  -1076  -1207    -70  F00Z O1-
ATOM    957  N   PHE A 130      53.512 -12.234  18.213  1.00 32.47      F00Z N  
ANISOU  957  N   PHE A 130     3907   3466   4966   -817   -337    152  F00Z N  
ATOM    958  CA  PHE A 130      52.708 -13.388  17.855  1.00 30.24      F00Z C  
ANISOU  958  CA  PHE A 130     3657   3270   4561   -738   -275    175  F00Z C  
ATOM    959  C   PHE A 130      53.551 -14.656  17.733  1.00 29.20      F00Z C  
ANISOU  959  C   PHE A 130     3375   3175   4546   -727   -263    170  F00Z C  
ATOM    960  O   PHE A 130      53.105 -15.735  18.144  1.00 29.47      F00Z O  
ANISOU  960  O   PHE A 130     3423   3267   4508   -658   -311    170  F00Z O  
ATOM    961  CB  PHE A 130      51.987 -13.157  16.526  1.00 33.06      F00Z C  
ANISOU  961  CB  PHE A 130     4095   3637   4831   -739   -119    227  F00Z C  
ATOM    962  CG  PHE A 130      50.804 -12.217  16.624  1.00 32.05      F00Z C  
ANISOU  962  CG  PHE A 130     4119   3474   4585   -710   -152    232  F00Z C  
ATOM    963  CD1 PHE A 130      50.529 -11.541  17.819  1.00 29.03      F00Z C  
ANISOU  963  CD1 PHE A 130     3785   3056   4190   -696   -276    175  F00Z C  
ATOM    964  CD2 PHE A 130      49.976 -12.042  15.529  1.00 35.22      F00Z C  
ANISOU  964  CD2 PHE A 130     4613   3870   4898   -700    -66    286  F00Z C  
ATOM    965  CE1 PHE A 130      49.415 -10.666  17.931  1.00 28.56      F00Z C  
ANISOU  965  CE1 PHE A 130     3842   2949   4060   -662   -298    156  F00Z C  
ATOM    966  CE2 PHE A 130      48.863 -11.127  15.632  1.00 38.62      F00Z C  
ANISOU  966  CE2 PHE A 130     5163   4242   5267   -663   -121    284  F00Z C  
ATOM    967  CZ  PHE A 130      48.615 -10.475  16.845  1.00 31.05      F00Z C  
ANISOU  967  CZ  PHE A 130     4225   3247   4327   -640   -227    210  F00Z C  
ATOM    968  N   ARG A 131      54.756 -14.558  17.130  1.00 34.94      F00Z N  
ANISOU  968  N   ARG A 131     3950   3858   5468   -799   -187    159  F00Z N  
ATOM    969  CA  ARG A 131      55.535 -15.783  16.910  1.00 36.65      F00Z C  
ANISOU  969  CA  ARG A 131     3998   4094   5835   -781   -158    135  F00Z C  
ATOM    970  C   ARG A 131      55.828 -16.461  18.239  1.00 36.90      F00Z C  
ANISOU  970  C   ARG A 131     3981   4115   5923   -733   -385    114  F00Z C  
ATOM    971  O   ARG A 131      55.671 -17.695  18.395  1.00 35.45      F00Z O  
ANISOU  971  O   ARG A 131     3768   3969   5732   -667   -424    118  F00Z O  
ATOM    972  CB  ARG A 131      56.847 -15.444  16.197  1.00 39.75      F00Z C  
ANISOU  972  CB  ARG A 131     4211   4424   6466   -879    -39    100  F00Z C  
ATOM    973  CG  ARG A 131      57.638 -16.721  15.759  1.00 38.31      F00Z C  
ANISOU  973  CG  ARG A 131     3829   4250   6476   -861     38     51  F00Z C  
ATOM    974  CD  ARG A 131      58.790 -16.343  14.815  1.00 44.29      F00Z C  
ANISOU  974  CD  ARG A 131     4419   4954   7455   -975    235     -2  F00Z C  
ATOM    975  NE  ARG A 131      59.622 -17.523  14.607  1.00 64.48      F00Z N  
ANISOU  975  NE  ARG A 131     6751   7498  10252   -950    283    -77  F00Z N  
ATOM    976  CZ  ARG A 131      60.581 -17.606  13.693  1.00 67.04      F00Z C  
ANISOU  976  CZ  ARG A 131     6897   7786  10788  -1037    501   -154  F00Z C  
ATOM    977  NH1 ARG A 131      60.826 -16.607  12.864  1.00 63.26      F00Z N  
ANISOU  977  NH1 ARG A 131     6463   7290  10285  -1169    699   -153  F00Z N  
ATOM    978  NH2 ARG A 131      61.293 -18.728  13.593  1.00 64.81      F00Z N  
ANISOU  978  NH2 ARG A 131     6393   7479  10753   -998    530   -240  F00Z N  
ATOM    979  N   LYS A 132      56.234 -15.643  19.210  1.00 32.43      F00Z N  
ANISOU  979  N   LYS A 132     3428   3490   5404   -773   -549     96  F00Z N  
ATOM    980  CA  LYS A 132      56.555 -16.140  20.539  1.00 36.39      F00Z C  
ANISOU  980  CA  LYS A 132     3924   3966   5937   -753   -797     84  F00Z C  
ATOM    981  C   LYS A 132      55.329 -16.646  21.269  1.00 33.62      F00Z C  
ANISOU  981  C   LYS A 132     3770   3681   5323   -694   -868    108  F00Z C  
ATOM    982  O   LYS A 132      55.426 -17.664  21.967  1.00 33.88      F00Z O  
ANISOU  982  O   LYS A 132     3801   3718   5353   -663  -1014    121  F00Z O  
ATOM    983  CB  LYS A 132      57.220 -15.040  21.346  1.00 36.66      F00Z C  
ANISOU  983  CB  LYS A 132     3953   3918   6057   -826   -950     54  F00Z C  
ATOM    984  CG  LYS A 132      58.655 -14.732  20.826  1.00 45.69      F00Z C  
ANISOU  984  CG  LYS A 132     4858   4981   7523   -894   -918     20  F00Z C  
ATOM    985  CD  LYS A 132      59.417 -13.826  21.790  1.00 49.28      F00Z C  
ANISOU  985  CD  LYS A 132     5289   5343   8093   -964  -1124    -13  F00Z C  
ATOM    986  CE  LYS A 132      60.571 -13.097  21.098  1.00 50.16      F00Z C  
ANISOU  986  CE  LYS A 132     5197   5375   8486  -1053  -1025    -51  F00Z C  
ATOM    987  NZ  LYS A 132      60.839 -11.855  21.856  1.00 62.54      F00Z N  
ANISOU  987  NZ  LYS A 132     6827   6870  10066  -1126  -1168    -73  F00Z N  
ATOM    988  N   VAL A 133      54.201 -15.893  21.214  1.00 30.75      F00Z N  
ANISOU  988  N   VAL A 133     3576   3355   4754   -687   -784    109  F00Z N  
ATOM    989  CA  VAL A 133      52.983 -16.327  21.910  1.00 32.70      F00Z C  
ANISOU  989  CA  VAL A 133     3997   3663   4765   -642   -820    111  F00Z C  
ATOM    990  C   VAL A 133      52.549 -17.672  21.383  1.00 31.04      F00Z C  
ANISOU  990  C   VAL A 133     3761   3518   4515   -576   -746    147  F00Z C  
ATOM    991  O   VAL A 133      52.192 -18.576  22.148  1.00 30.53      F00Z O  
ANISOU  991  O   VAL A 133     3767   3481   4353   -553   -845    159  F00Z O  
ATOM    992  CB  VAL A 133      51.844 -15.283  21.778  1.00 27.61      F00Z C  
ANISOU  992  CB  VAL A 133     3494   3030   3966   -637   -720     88  F00Z C  
ATOM    993  CG1 VAL A 133      50.542 -15.842  22.358  1.00 34.21      F00Z C  
ANISOU  993  CG1 VAL A 133     4477   3931   4589   -592   -711     74  F00Z C  
ATOM    994  CG2 VAL A 133      52.216 -13.978  22.581  1.00 32.01      F00Z C  
ANISOU  994  CG2 VAL A 133     4101   3512   4548   -705   -824     36  F00Z C  
ATOM    995  N   ILE A 134      52.512 -17.797  20.049  1.00 29.70      F00Z N  
ANISOU  995  N   ILE A 134     3514   3369   4401   -555   -566    165  F00Z N  
ATOM    996  CA  ILE A 134      52.049 -19.017  19.418  1.00 33.00      F00Z C  
ANISOU  996  CA  ILE A 134     3914   3847   4779   -495   -477    189  F00Z C  
ATOM    997  C   ILE A 134      52.912 -20.210  19.843  1.00 30.27      F00Z C  
ANISOU  997  C   ILE A 134     3448   3478   4577   -478   -597    192  F00Z C  
ATOM    998  O   ILE A 134      52.380 -21.298  20.182  1.00 29.08      F00Z O  
ANISOU  998  O   ILE A 134     3347   3362   4340   -431   -645    214  F00Z O  
ATOM    999  CB  ILE A 134      52.018 -18.828  17.898  1.00 28.90      F00Z C  
ANISOU  999  CB  ILE A 134     3347   3341   4292   -502   -270    200  F00Z C  
ATOM   1000  CG1 ILE A 134      50.793 -17.921  17.546  1.00 29.67      F00Z C  
ANISOU 1000  CG1 ILE A 134     3601   3458   4214   -495   -197    215  F00Z C  
ATOM   1001  CG2 ILE A 134      51.989 -20.191  17.179  1.00 28.62      F00Z C  
ANISOU 1001  CG2 ILE A 134     3243   3349   4283   -456   -183    207  F00Z C  
ATOM   1002  CD1 ILE A 134      50.843 -17.347  16.127  1.00 36.79      F00Z C  
ANISOU 1002  CD1 ILE A 134     4504   4344   5131   -537    -33    240  F00Z C  
ATOM   1003  N   GLN A 135      54.241 -20.043  19.811  1.00 30.92      F00Z N  
ANISOU 1003  N   GLN A 135     3361   3488   4898   -517   -652    168  F00Z N  
ATOM   1004  CA  GLN A 135      55.073 -21.185  20.182  1.00 33.91      F00Z C  
ANISOU 1004  CA  GLN A 135     3604   3820   5460   -491   -788    165  F00Z C  
ATOM   1005  C   GLN A 135      54.849 -21.558  21.658  1.00 35.21      F00Z C  
ANISOU 1005  C   GLN A 135     3897   3965   5515   -491  -1046    197  F00Z C  
ATOM   1006  O   GLN A 135      54.686 -22.748  21.996  1.00 35.52      F00Z O  
ANISOU 1006  O   GLN A 135     3952   4004   5539   -450  -1139    227  F00Z O  
ATOM   1007  CB  GLN A 135      56.554 -20.910  19.911  1.00 39.42      F00Z C  
ANISOU 1007  CB  GLN A 135     4070   4429   6478   -534   -807    118  F00Z C  
ATOM   1008  CG  GLN A 135      57.417 -21.906  20.695  1.00 54.91      F00Z C  
ANISOU 1008  CG  GLN A 135     5903   6309   8651   -507  -1046    115  F00Z C  
ATOM   1009  CD  GLN A 135      58.807 -22.077  20.144  1.00 59.70      F00Z C  
ANISOU 1009  CD  GLN A 135     6219   6826   9638   -522  -1017     48  F00Z C  
ATOM   1010  OE1 GLN A 135      59.564 -21.124  20.126  1.00 55.92      F00Z O  
ANISOU 1010  OE1 GLN A 135     5644   6296   9305   -588  -1015     11  F00Z O  
ATOM   1011  NE2 GLN A 135      59.178 -23.318  19.759  1.00 55.78      F00Z N  
ANISOU 1011  NE2 GLN A 135     5568   6298   9329   -463  -1005     21  F00Z N  
ATOM   1012  N   ALA A 136      54.712 -20.551  22.528  1.00 28.67      F00Z N  
ANISOU 1012  N   ALA A 136     3195   3123   4577   -546  -1149    190  F00Z N  
ATOM   1013  CA  ALA A 136      54.443 -20.842  23.944  1.00 34.18      F00Z C  
ANISOU 1013  CA  ALA A 136     4060   3805   5121   -574  -1376    214  F00Z C  
ATOM   1014  C   ALA A 136      53.097 -21.570  24.146  1.00 31.95      F00Z C  
ANISOU 1014  C   ALA A 136     3958   3606   4575   -542  -1310    243  F00Z C  
ATOM   1015  O   ALA A 136      52.965 -22.460  25.015  1.00 34.08      F00Z O  
ANISOU 1015  O   ALA A 136     4330   3863   4758   -554  -1472    283  F00Z O  
ATOM   1016  CB  ALA A 136      54.426 -19.535  24.715  1.00 30.86      F00Z C  
ANISOU 1016  CB  ALA A 136     3757   3362   4607   -647  -1448    180  F00Z C  
ATOM   1017  N   GLU A 137      52.071 -21.144  23.408  1.00 27.06      F00Z N  
ANISOU 1017  N   GLU A 137     3393   3063   3826   -513  -1086    225  F00Z N  
ATOM   1018  CA  GLU A 137      50.735 -21.743  23.560  1.00 28.76      F00Z C  
ANISOU 1018  CA  GLU A 137     3758   3353   3816   -486  -1007    237  F00Z C  
ATOM   1019  C   GLU A 137      50.739 -23.188  23.106  1.00 29.79      F00Z C  
ANISOU 1019  C   GLU A 137     3819   3497   4003   -430   -999    281  F00Z C  
ATOM   1020  O   GLU A 137      50.116 -24.067  23.736  1.00 27.86      F00Z O  
ANISOU 1020  O   GLU A 137     3693   3274   3617   -433  -1059    312  F00Z O  
ATOM   1021  CB  GLU A 137      49.710 -20.922  22.747  1.00 26.45      F00Z C  
ANISOU 1021  CB  GLU A 137     3503   3116   3432   -459   -792    204  F00Z C  
ATOM   1022  CG  GLU A 137      49.388 -19.546  23.394  1.00 34.60      F00Z C  
ANISOU 1022  CG  GLU A 137     4643   4129   4374   -510   -802    148  F00Z C  
ATOM   1023  CD  GLU A 137      48.467 -19.649  24.597  1.00 45.57      F00Z C  
ANISOU 1023  CD  GLU A 137     6224   5547   5544   -549   -843    113  F00Z C  
ATOM   1024  OE1 GLU A 137      47.833 -20.712  24.795  1.00 47.27      F00Z O  
ANISOU 1024  OE1 GLU A 137     6501   5807   5652   -535   -828    139  F00Z O  
ATOM   1025  OE2 GLU A 137      48.364 -18.654  25.349  1.00 48.28      F00Z O1-
ANISOU 1025  OE2 GLU A 137     6663   5863   5819   -605   -878     53  F00Z O1-
ATOM   1026  N   TYR A 138      51.430 -23.473  22.000  1.00 28.84      F00Z N  
ANISOU 1026  N   TYR A 138     3511   3360   4088   -388   -913    278  F00Z N  
ATOM   1027  CA  TYR A 138      51.518 -24.870  21.609  1.00 31.85      F00Z C  
ANISOU 1027  CA  TYR A 138     3816   3738   4548   -335   -915    304  F00Z C  
ATOM   1028  C   TYR A 138      52.211 -25.686  22.696  1.00 31.82      F00Z C  
ANISOU 1028  C   TYR A 138     3814   3655   4622   -352  -1178    342  F00Z C  
ATOM   1029  O   TYR A 138      51.788 -26.816  23.003  1.00 32.19      F00Z O  
ANISOU 1029  O   TYR A 138     3926   3702   4602   -331  -1243    385  F00Z O  
ATOM   1030  CB  TYR A 138      52.289 -25.015  20.304  1.00 30.56      F00Z C  
ANISOU 1030  CB  TYR A 138     3444   3556   4610   -304   -772    271  F00Z C  
ATOM   1031  CG  TYR A 138      51.429 -24.845  19.076  1.00 27.60      F00Z C  
ANISOU 1031  CG  TYR A 138     3100   3258   4129   -279   -528    258  F00Z C  
ATOM   1032  CD1 TYR A 138      50.532 -25.808  18.668  1.00 27.95      F00Z C  
ANISOU 1032  CD1 TYR A 138     3199   3355   4066   -231   -452    274  F00Z C  
ATOM   1033  CD2 TYR A 138      51.564 -23.690  18.288  1.00 30.55      F00Z C  
ANISOU 1033  CD2 TYR A 138     3451   3639   4517   -314   -386    233  F00Z C  
ATOM   1034  CE1 TYR A 138      49.784 -25.633  17.491  1.00 27.51      F00Z C  
ANISOU 1034  CE1 TYR A 138     3175   3357   3920   -215   -253    263  F00Z C  
ATOM   1035  CE2 TYR A 138      50.832 -23.518  17.149  1.00 26.96      F00Z C  
ANISOU 1035  CE2 TYR A 138     3043   3237   3963   -304   -197    233  F00Z C  
ATOM   1036  CZ  TYR A 138      49.948 -24.446  16.758  1.00 29.84      F00Z C  
ANISOU 1036  CZ  TYR A 138     3463   3652   4221   -255   -138    246  F00Z C  
ATOM   1037  OH  TYR A 138      49.249 -24.281  15.622  1.00 29.90      F00Z O  
ANISOU 1037  OH  TYR A 138     3525   3702   4134   -251     22    249  F00Z O  
ATOM   1038  N   ARG A 139      53.329 -25.161  23.215  1.00 31.69      F00Z N  
ANISOU 1038  N   ARG A 139     3716   3555   4769   -392  -1344    331  F00Z N  
ATOM   1039  CA  ARG A 139      54.125 -25.893  24.211  1.00 35.89      F00Z C  
ANISOU 1039  CA  ARG A 139     4239   3984   5415   -412  -1642    374  F00Z C  
ATOM   1040  C   ARG A 139      53.351 -26.143  25.509  1.00 39.53      F00Z C  
ANISOU 1040  C   ARG A 139     4976   4457   5585   -474  -1800    430  F00Z C  
ATOM   1041  O   ARG A 139      53.634 -27.115  26.214  1.00 39.53      F00Z O  
ANISOU 1041  O   ARG A 139     5026   4384   5608   -486  -2025    492  F00Z O  
ATOM   1042  CB  ARG A 139      55.426 -25.142  24.508  1.00 35.92      F00Z C  
ANISOU 1042  CB  ARG A 139     4103   3891   5654   -450  -1797    343  F00Z C  
ATOM   1043  CG  ARG A 139      56.404 -25.318  23.385  1.00 44.05      F00Z C  
ANISOU 1043  CG  ARG A 139     4836   4875   7028   -401  -1685    288  F00Z C  
ATOM   1044  CD  ARG A 139      57.715 -24.597  23.712  1.00 47.45      F00Z C  
ANISOU 1044  CD  ARG A 139     5104   5200   7725   -446  -1842    250  F00Z C  
ATOM   1045  NE  ARG A 139      58.335 -25.182  24.896  1.00 46.03      F00Z N  
ANISOU 1045  NE  ARG A 139     4947   4903   7640   -464  -2210    298  F00Z N  
ATOM   1046  CZ  ARG A 139      58.402 -24.563  26.060  1.00 47.34      F00Z C  
ANISOU 1046  CZ  ARG A 139     5282   5035   7671   -542  -2439    329  F00Z C  
ATOM   1047  NH1 ARG A 139      57.908 -23.346  26.212  1.00 47.75      F00Z N  
ANISOU 1047  NH1 ARG A 139     5472   5157   7512   -599  -2327    304  F00Z N  
ATOM   1048  NH2 ARG A 139      59.029 -25.155  27.079  1.00 50.64      F00Z N  
ANISOU 1048  NH2 ARG A 139     5777   5331   8132   -538  -2688    380  F00Z N  
ATOM   1049  N   GLU A 140      52.431 -25.247  25.860  1.00 36.49      F00Z N  
ANISOU 1049  N   GLU A 140     4772   4150   4941   -523  -1691    405  F00Z N  
ATOM   1050  CA  GLU A 140      51.604 -25.372  27.065  1.00 32.45      F00Z C  
ANISOU 1050  CA  GLU A 140     4537   3663   4130   -604  -1779    432  F00Z C  
ATOM   1051  C   GLU A 140      50.568 -26.475  26.902  1.00 30.30      F00Z C  
ANISOU 1051  C   GLU A 140     4352   3448   3712   -578  -1677    469  F00Z C  
ATOM   1052  O   GLU A 140      50.111 -27.053  27.901  1.00 37.14      F00Z O  
ANISOU 1052  O   GLU A 140     5427   4306   4378   -652  -1792    515  F00Z O  
ATOM   1053  CB  GLU A 140      50.795 -24.093  27.208  1.00 37.04      F00Z C  
ANISOU 1053  CB  GLU A 140     5236   4315   4521   -645  -1613    360  F00Z C  
ATOM   1054  CG  GLU A 140      51.199 -22.968  28.059  1.00 55.34      F00Z C  
ANISOU 1054  CG  GLU A 140     7646   6595   6786   -730  -1727    318  F00Z C  
ATOM   1055  CD  GLU A 140      50.243 -21.817  27.703  1.00 52.57      F00Z C  
ANISOU 1055  CD  GLU A 140     7340   6317   6317   -724  -1483    233  F00Z C  
ATOM   1056  OE1 GLU A 140      50.694 -20.815  27.148  1.00 61.46      F00Z O  
ANISOU 1056  OE1 GLU A 140     8347   7424   7583   -704  -1427    194  F00Z O  
ATOM   1057  OE2 GLU A 140      49.014 -21.993  27.881  1.00 56.17      F00Z O1-
ANISOU 1057  OE2 GLU A 140     7933   6842   6568   -733  -1342    208  F00Z O1-
ATOM   1058  N   ARG A 141      50.158 -26.737  25.655  1.00 29.04      F00Z N  
ANISOU 1058  N   ARG A 141     4053   3346   3635   -487  -1458    448  F00Z N  
ATOM   1059  CA  ARG A 141      48.994 -27.571  25.382  1.00 28.62      F00Z C  
ANISOU 1059  CA  ARG A 141     4079   3360   3434   -462  -1320    464  F00Z C  
ATOM   1060  C   ARG A 141      49.341 -28.996  24.973  1.00 32.04      F00Z C  
ANISOU 1060  C   ARG A 141     4414   3747   4014   -405  -1389    518  F00Z C  
ATOM   1061  O   ARG A 141      48.482 -29.873  25.081  1.00 30.31      F00Z O  
ANISOU 1061  O   ARG A 141     4297   3558   3663   -408  -1348    551  F00Z O  
ATOM   1062  CB  ARG A 141      48.134 -26.960  24.292  1.00 26.07      F00Z C  
ANISOU 1062  CB  ARG A 141     3699   3126   3080   -407  -1047    405  F00Z C  
ATOM   1063  CG  ARG A 141      47.356 -25.703  24.805  1.00 25.26      F00Z C  
ANISOU 1063  CG  ARG A 141     3731   3070   2795   -461   -960    344  F00Z C  
ATOM   1064  CD  ARG A 141      46.839 -24.785  23.648  1.00 29.09      F00Z C  
ANISOU 1064  CD  ARG A 141     4126   3602   3323   -403   -748    290  F00Z C  
ATOM   1065  NE  ARG A 141      46.500 -23.433  24.159  1.00 31.53      F00Z N  
ANISOU 1065  NE  ARG A 141     4520   3914   3546   -449   -716    225  F00Z N  
ATOM   1066  CZ  ARG A 141      45.346 -23.153  24.721  1.00 33.37      F00Z C  
ANISOU 1066  CZ  ARG A 141     4888   4185   3604   -481   -632    172  F00Z C  
ATOM   1067  NH1 ARG A 141      44.401 -24.072  24.805  1.00 35.13      F00Z N  
ANISOU 1067  NH1 ARG A 141     5174   4454   3719   -477   -563    180  F00Z N  
ATOM   1068  NH2 ARG A 141      45.169 -21.949  25.290  1.00 31.41      F00Z N  
ANISOU 1068  NH2 ARG A 141     4712   3922   3300   -527   -618     99  F00Z N  
ATOM   1069  N   LEU A 142      50.546 -29.248  24.462  1.00 29.60      F00Z N  
ANISOU 1069  N   LEU A 142     3896   3358   3991   -353  -1475    517  F00Z N  
ATOM   1070  CA  LEU A 142      50.822 -30.557  23.816  1.00 27.37      F00Z C  
ANISOU 1070  CA  LEU A 142     3481   3030   3889   -280  -1485    537  F00Z C  
ATOM   1071  C   LEU A 142      52.176 -31.044  24.299  1.00 28.47      F00Z C  
ANISOU 1071  C   LEU A 142     3501   3025   4292   -276  -1761    566  F00Z C  
ATOM   1072  O   LEU A 142      53.078 -30.235  24.513  1.00 31.35      F00Z O  
ANISOU 1072  O   LEU A 142     3778   3341   4792   -298  -1854    539  F00Z O  
ATOM   1073  CB  LEU A 142      50.835 -30.416  22.273  1.00 26.44      F00Z C  
ANISOU 1073  CB  LEU A 142     3175   2964   3908   -203  -1225    466  F00Z C  
ATOM   1074  CG  LEU A 142      49.548 -29.970  21.574  1.00 30.18      F00Z C  
ANISOU 1074  CG  LEU A 142     3737   3560   4171   -193   -971    438  F00Z C  
ATOM   1075  CD1 LEU A 142      49.882 -29.786  20.083  1.00 30.41      F00Z C  
ANISOU 1075  CD1 LEU A 142     3589   3610   4353   -141   -767    377  F00Z C  
ATOM   1076  CD2 LEU A 142      48.450 -31.014  21.816  1.00 31.49      F00Z C  
ANISOU 1076  CD2 LEU A 142     4035   3760   4168   -189   -958    480  F00Z C  
ATOM   1077  N   PRO A 143      52.328 -32.346  24.495  1.00 30.74      F00Z N  
ANISOU 1077  N   PRO A 143     3779   3230   4673   -249  -1909    620  F00Z N  
ATOM   1078  CA  PRO A 143      53.609 -32.862  24.960  1.00 37.58      F00Z C  
ANISOU 1078  CA  PRO A 143     4516   3933   5831   -236  -2207    647  F00Z C  
ATOM   1079  C   PRO A 143      54.666 -32.678  23.885  1.00 43.71      F00Z C  
ANISOU 1079  C   PRO A 143     4965   4664   6977   -158  -2102    548  F00Z C  
ATOM   1080  O   PRO A 143      54.399 -32.320  22.728  1.00 41.86      F00Z O  
ANISOU 1080  O   PRO A 143     4627   4524   6755   -119  -1799    469  F00Z O  
ATOM   1081  CB  PRO A 143      53.319 -34.333  25.256  1.00 43.41      F00Z C  
ANISOU 1081  CB  PRO A 143     5331   4596   6567   -220  -2337    721  F00Z C  
ATOM   1082  CG  PRO A 143      52.247 -34.677  24.375  1.00 36.66      F00Z C  
ANISOU 1082  CG  PRO A 143     4495   3858   5576   -178  -2057    694  F00Z C  
ATOM   1083  CD  PRO A 143      51.355 -33.404  24.294  1.00 35.09      F00Z C  
ANISOU 1083  CD  PRO A 143     4424   3817   5091   -228  -1828    656  F00Z C  
ATOM   1084  N   ARG A 144      55.882 -32.824  24.332  1.00 44.76      F00Z N  
ANISOU 1084  N   ARG A 144     4962   4648   7395   -153  -2343    545  F00Z N  
ATOM   1085  CA  ARG A 144      57.064 -32.777  23.483  1.00 56.76      F00Z C  
ANISOU 1085  CA  ARG A 144     6165   6090   9313    -92  -2259    437  F00Z C  
ATOM   1086  C   ARG A 144      57.042 -34.010  22.595  1.00 55.20      F00Z C  
ANISOU 1086  C   ARG A 144     5822   5857   9295     -6  -2140    391  F00Z C  
ATOM   1087  O   ARG A 144      57.168 -35.132  23.089  1.00 65.60      F00Z O  
ANISOU 1087  O   ARG A 144     7208   7060  10658      9  -2291    432  F00Z O  
ATOM   1088  CB  ARG A 144      58.317 -32.770  24.347  1.00 56.25      F00Z C  
ANISOU 1088  CB  ARG A 144     6075   5849   9450   -115  -2488    436  F00Z C  
ATOM   1089  CG  ARG A 144      58.805 -31.442  24.758  1.00 59.40      F00Z C  
ANISOU 1089  CG  ARG A 144     6476   6258   9835   -174  -2534    420  F00Z C  
ATOM   1090  CD  ARG A 144      60.185 -31.515  25.397  1.00 52.90      F00Z C  
ANISOU 1090  CD  ARG A 144     5569   5241   9290   -174  -2743    403  F00Z C  
ATOM   1091  NE  ARG A 144      60.331 -32.540  26.429  1.00 52.48      F00Z N  
ANISOU 1091  NE  ARG A 144     5682   5040   9218   -192  -3005    488  F00Z N  
ATOM   1092  CZ  ARG A 144      61.488 -33.088  26.774  1.00 64.50      F00Z C  
ANISOU 1092  CZ  ARG A 144     7098   6357  11051   -169  -3190    470  F00Z C  
ATOM   1093  NH1 ARG A 144      62.606 -32.798  26.132  1.00 73.39      F00Z N  
ANISOU 1093  NH1 ARG A 144     7942   7401  12542   -117  -3123    361  F00Z N  
ATOM   1094  NH2 ARG A 144      61.528 -33.938  27.800  1.00 57.90      F00Z N  
ANISOU 1094  NH2 ARG A 144     6450   5385  10164   -211  -3447    561  F00Z N  
ATOM   1095  N   ASN A 145      56.791 -33.826  21.312  1.00 55.77      F00Z N  
ANISOU 1095  N   ASN A 145     5748   6027   9415     33  -1835    303  F00Z N  
ATOM   1096  CA  ASN A 145      56.953 -34.920  20.365  1.00 67.93      F00Z C  
ANISOU 1096  CA  ASN A 145     7111   7522  11178    113  -1703    227  F00Z C  
ATOM   1097  C   ASN A 145      57.155 -34.328  18.977  1.00 69.98      F00Z C  
ANISOU 1097  C   ASN A 145     7211   7866  11514    114  -1332     94  F00Z C  
ATOM   1098  O   ASN A 145      57.240 -33.105  18.809  1.00 61.67      F00Z O  
ANISOU 1098  O   ASN A 145     6175   6887  10368     56  -1211     74  F00Z O  
ATOM   1099  CB  ASN A 145      55.796 -35.922  20.448  1.00 56.74      F00Z C  
ANISOU 1099  CB  ASN A 145     5892   6148   9519    134  -1699    302  F00Z C  
ATOM   1100  CG  ASN A 145      54.453 -35.321  20.097  1.00 61.14      F00Z C  
ANISOU 1100  CG  ASN A 145     6673   6893   9666     94  -1455    327  F00Z C  
ATOM   1101  OD1 ASN A 145      54.340 -34.315  19.386  1.00 59.45      F00Z O  
ANISOU 1101  OD1 ASN A 145     6437   6780   9371     70  -1220    269  F00Z O  
ATOM   1102  ND2 ASN A 145      53.402 -35.955  20.611  1.00 59.25      F00Z N  
ANISOU 1102  ND2 ASN A 145     6651   6687   9173     81  -1519    418  F00Z N  
ATOM   1103  N   TYR A 146      57.280 -35.223  17.987  1.00 70.65      F00Z N  
ANISOU 1103  N   TYR A 146     7145   7925  11775    171  -1156     -1  F00Z N  
ATOM   1104  CA  TYR A 146      57.741 -34.825  16.659  1.00 76.02      F00Z C  
ANISOU 1104  CA  TYR A 146     7646   8646  12591    157   -816   -148  F00Z C  
ATOM   1105  C   TYR A 146      56.951 -33.632  16.147  1.00 73.04      F00Z C  
ANISOU 1105  C   TYR A 146     7453   8438  11860     84   -582   -124  F00Z C  
ATOM   1106  O   TYR A 146      57.528 -32.682  15.606  1.00 60.59      F00Z O  
ANISOU 1106  O   TYR A 146     5780   6883  10359     28   -416   -193  F00Z O  
ATOM   1107  CB  TYR A 146      57.641 -36.000  15.667  1.00 79.56      F00Z C  
ANISOU 1107  CB  TYR A 146     7994   9071  13165    214   -634   -247  F00Z C  
ATOM   1108  CG  TYR A 146      56.268 -36.646  15.534  1.00 81.90      F00Z C  
ANISOU 1108  CG  TYR A 146     8530   9461  13127    234   -589   -170  F00Z C  
ATOM   1109  CD1 TYR A 146      55.706 -37.369  16.584  1.00 82.49      F00Z C  
ANISOU 1109  CD1 TYR A 146     8754   9491  13098    265   -869    -42  F00Z C  
ATOM   1110  CD2 TYR A 146      55.535 -36.532  14.356  1.00 83.49      F00Z C  
ANISOU 1110  CD2 TYR A 146     8819   9787  13117    210   -274   -223  F00Z C  
ATOM   1111  CE1 TYR A 146      54.460 -37.961  16.470  1.00 84.45      F00Z C  
ANISOU 1111  CE1 TYR A 146     9207   9819  13063    274   -818     21  F00Z C  
ATOM   1112  CE2 TYR A 146      54.281 -37.120  14.230  1.00 86.24      F00Z C  
ANISOU 1112  CE2 TYR A 146     9370  10212  13186    227   -246   -159  F00Z C  
ATOM   1113  CZ  TYR A 146      53.749 -37.834  15.291  1.00 89.03      F00Z C  
ANISOU 1113  CZ  TYR A 146     9843  10522  13463    261   -509    -42  F00Z C  
ATOM   1114  OH  TYR A 146      52.509 -38.424  15.176  1.00 86.80      F00Z O  
ANISOU 1114  OH  TYR A 146     9747  10310  12924    270   -472     15  F00Z O  
ATOM   1115  N   GLU A 147      55.633 -33.664  16.334  1.00 69.14      F00Z N  
ANISOU 1115  N   GLU A 147     7225   8050  10995     80   -587    -22  F00Z N  
ATOM   1116  CA  GLU A 147      54.741 -32.612  15.771  1.00 70.49      F00Z C  
ANISOU 1116  CA  GLU A 147     7571   8367  10846     28   -373     -3  F00Z C  
ATOM   1117  C   GLU A 147      55.222 -31.182  16.072  1.00 68.57      F00Z C  
ANISOU 1117  C   GLU A 147     7357   8147  10550    -39   -399     20  F00Z C  
ATOM   1118  O   GLU A 147      54.865 -30.289  15.293  1.00 63.35      F00Z O  
ANISOU 1118  O   GLU A 147     6810   7582   9679    -86   -219     24  F00Z O  
ATOM   1119  CB  GLU A 147      53.329 -32.850  16.298  1.00 70.20      F00Z C  
ANISOU 1119  CB  GLU A 147     7779   8413  10483     45   -415     92  F00Z C  
ATOM   1120  CG  GLU A 147      52.954 -34.316  16.377  1.00 72.06      F00Z C  
ANISOU 1120  CG  GLU A 147     8022   8674  10684     88   -262     52  F00Z C  
ATOM   1121  CD  GLU A 147      52.055 -34.786  15.248  1.00 79.18      F00Z C  
ANISOU 1121  CD  GLU A 147     9092   9590  11402    119   -400    143  F00Z C  
ATOM   1122  OE1 GLU A 147      52.155 -34.215  14.146  1.00 73.38      F00Z O  
ANISOU 1122  OE1 GLU A 147     8493   8858  10530     95   -588    236  F00Z O  
ATOM   1123  OE2 GLU A 147      51.257 -35.718  15.475  1.00 74.68      F00Z O  
ANISOU 1123  OE2 GLU A 147     8529   9028  10818    154   -308    114  F00Z O  
ATOM   1124  N   LEU A 148      55.976 -30.965  17.148  1.00 56.80      F00Z N  
ANISOU 1124  N   LEU A 148     5765   6558   9258    -48   -629     31  F00Z N  
ATOM   1125  CA  LEU A 148      56.393 -29.613  17.524  1.00 54.83      F00Z C  
ANISOU 1125  CA  LEU A 148     5523   6314   8995   -115   -662     39  F00Z C  
ATOM   1126  C   LEU A 148      57.873 -29.371  17.189  1.00 61.12      F00Z C  
ANISOU 1126  C   LEU A 148     6033   7009  10181   -137   -635    -63  F00Z C  
ATOM   1127  O   LEU A 148      58.531 -28.548  17.828  1.00 59.57      F00Z O  
ANISOU 1127  O   LEU A 148     5788   6762  10083   -180   -773    -56  F00Z O  
ATOM   1128  CB  LEU A 148      56.124 -29.312  19.016  1.00 52.94      F00Z C  
ANISOU 1128  CB  LEU A 148     5448   6055   8610   -133   -960    140  F00Z C  
ATOM   1129  CG  LEU A 148      54.670 -29.264  19.613  1.00 55.42      F00Z C  
ANISOU 1129  CG  LEU A 148     6058   6467   8530   -142   -991    231  F00Z C  
ATOM   1130  CD1 LEU A 148      54.489 -28.576  21.087  1.00 39.27      F00Z C  
ANISOU 1130  CD1 LEU A 148     4197   4410   6313   -201  -1235    302  F00Z C  
ATOM   1131  CD2 LEU A 148      53.727 -28.649  18.624  1.00 43.81      F00Z C  
ANISOU 1131  CD2 LEU A 148     4683   5118   6844   -152   -712    213  F00Z C  
ATOM   1132  N   LYS A 149      58.394 -30.047  16.161  1.00 54.26      F00Z N  
ANISOU 1132  N   LYS A 149     4971   6107   9539   -115   -439   -172  F00Z N  
ATOM   1133  CA  LYS A 149      59.815 -30.012  15.806  1.00 66.19      F00Z C  
ANISOU 1133  CA  LYS A 149     6170   7507  11472   -133   -387   -298  F00Z C  
ATOM   1134  C   LYS A 149      60.108 -29.329  14.464  1.00 62.96      F00Z C  
ANISOU 1134  C   LYS A 149     5689   7154  11078   -217     -8   -403  F00Z C  
ATOM   1135  O   LYS A 149      61.198 -28.773  14.296  1.00 67.09      F00Z O  
ANISOU 1135  O   LYS A 149     6104   7611  11777   -256     52   -479  F00Z O  
ATOM   1136  CB  LYS A 149      60.379 -31.451  15.801  1.00 68.77      F00Z C  
ANISOU 1136  CB  LYS A 149     6380   7709  12040    -41   -466   -361  F00Z C  
ATOM   1137  CG  LYS A 149      61.328 -31.789  14.678  1.00 70.59      F00Z C  
ANISOU 1137  CG  LYS A 149     6456   7877  12488    -47   -195   -526  F00Z C  
ATOM   1138  CD  LYS A 149      61.704 -33.288  14.580  1.00 84.05      F00Z C  
ANISOU 1138  CD  LYS A 149     8082   9456  14398     36   -252   -595  F00Z C  
ATOM   1139  CE  LYS A 149      62.248 -33.921  15.846  1.00 86.45      F00Z C  
ANISOU 1139  CE  LYS A 149     8360   9596  14891     99   -633   -534  F00Z C  
ATOM   1140  NZ  LYS A 149      62.963 -35.185  15.470  1.00 83.65      F00Z N  
ANISOU 1140  NZ  LYS A 149     7876   9087  14821    151   -615   -651  F00Z N  
ATOM   1141  N   HIS A 150      59.197 -29.402  13.492  1.00 60.46      F00Z N  
ANISOU 1141  N   HIS A 150     5539   6951  10483   -236    242   -401  F00Z N  
ATOM   1142  CA  HIS A 150      59.243 -28.615  12.262  1.00 59.25      F00Z C  
ANISOU 1142  CA  HIS A 150     5416   6864  10231   -342    580   -462  F00Z C  
ATOM   1143  C   HIS A 150      58.148 -27.550  12.269  1.00 51.22      F00Z C  
ANISOU 1143  C   HIS A 150     4693   5958   8808   -388    593   -339  F00Z C  
ATOM   1144  O   HIS A 150      57.011 -27.828  12.669  1.00 52.81      F00Z O  
ANISOU 1144  O   HIS A 150     5095   6222   8747   -330    475   -242  F00Z O  
ATOM   1145  CB  HIS A 150      59.068 -29.458  10.986  1.00 62.80      F00Z C  
ANISOU 1145  CB  HIS A 150     5868   7345  10647   -348    862   -561  F00Z C  
ATOM   1146  CG  HIS A 150      59.925 -30.692  10.898  1.00 77.85      F00Z C  
ANISOU 1146  CG  HIS A 150     7621   9136  12821   -268    830   -676  F00Z C  
ATOM   1147  ND1 HIS A 150      60.962 -30.961  11.765  1.00 78.18      F00Z N  
ANISOU 1147  ND1 HIS A 150     7493   9041  13172   -211    603   -704  F00Z N  
ATOM   1148  CD2 HIS A 150      59.855 -31.755  10.058  1.00 76.27      F00Z C  
ANISOU 1148  CD2 HIS A 150     7430   8925  12626   -241    982   -768  F00Z C  
ATOM   1149  CE1 HIS A 150      61.527 -32.110  11.435  1.00 82.41      F00Z C  
ANISOU 1149  CE1 HIS A 150     7928   9477  13909   -155    630   -812  F00Z C  
ATOM   1150  NE2 HIS A 150      60.865 -32.619  10.410  1.00 86.77      F00Z N  
ANISOU 1150  NE2 HIS A 150     8580  10104  14283   -173    859   -856  F00Z N  
ATOM   1151  N   TRP A 151      58.487 -26.378  11.720  1.00 46.97      F00Z N  
ANISOU 1151  N   TRP A 151     4172   5437   8238   -499    758   -355  F00Z N  
ATOM   1152  CA  TRP A 151      57.657 -25.170  11.751  1.00 45.98      F00Z C  
ANISOU 1152  CA  TRP A 151     4289   5382   7800   -551    752   -249  F00Z C  
ATOM   1153  C   TRP A 151      57.712 -24.477  10.390  1.00 47.50      F00Z C  
ANISOU 1153  C   TRP A 151     4555   5609   7885   -679   1061   -283  F00Z C  
ATOM   1154  O   TRP A 151      58.745 -24.487   9.723  1.00 47.54      F00Z O  
ANISOU 1154  O   TRP A 151     4384   5567   8111   -761   1262   -395  F00Z O  
ATOM   1155  CB  TRP A 151      58.145 -24.204  12.860  1.00 46.56      F00Z C  
ANISOU 1155  CB  TRP A 151     4322   5402   7966   -567    538   -207  F00Z C  
ATOM   1156  CG  TRP A 151      57.962 -24.819  14.223  1.00 51.08      F00Z C  
ANISOU 1156  CG  TRP A 151     4893   5944   8571   -465    220   -154  F00Z C  
ATOM   1157  CD1 TRP A 151      58.749 -25.797  14.805  1.00 51.88      F00Z C  
ANISOU 1157  CD1 TRP A 151     4794   5956   8963   -404     58   -201  F00Z C  
ATOM   1158  CD2 TRP A 151      56.919 -24.532  15.172  1.00 41.91      F00Z C  
ANISOU 1158  CD2 TRP A 151     3952   4831   7142   -425     25    -48  F00Z C  
ATOM   1159  NE1 TRP A 151      58.240 -26.139  16.043  1.00 52.65      F00Z N  
ANISOU 1159  NE1 TRP A 151     5005   6045   8955   -339   -235   -113  F00Z N  
ATOM   1160  CE2 TRP A 151      57.131 -25.372  16.299  1.00 52.19      F00Z C  
ANISOU 1160  CE2 TRP A 151     5202   6075   8552   -356   -241    -27  F00Z C  
ATOM   1161  CE3 TRP A 151      55.842 -23.640  15.192  1.00 43.84      F00Z C  
ANISOU 1161  CE3 TRP A 151     4427   5147   7081   -446     49     23  F00Z C  
ATOM   1162  CZ2 TRP A 151      56.299 -25.346  17.429  1.00 46.02      F00Z C  
ANISOU 1162  CZ2 TRP A 151     4613   5320   7550   -327   -455     60  F00Z C  
ATOM   1163  CZ3 TRP A 151      54.986 -23.634  16.323  1.00 39.82      F00Z C  
ANISOU 1163  CZ3 TRP A 151     4080   4664   6385   -400   -156     93  F00Z C  
ATOM   1164  CH2 TRP A 151      55.250 -24.477  17.432  1.00 39.14      F00Z C  
ANISOU 1164  CH2 TRP A 151     3955   4531   6387   -351   -393    108  F00Z C  
ATOM   1165  N   LYS A 152      56.601 -23.841  10.010  1.00 39.78      F00Z N  
ANISOU 1165  N   LYS A 152     3839   4702   6574   -705   1092   -188  F00Z N  
ATOM   1166  CA  LYS A 152      56.395 -23.284   8.674  1.00 47.55      F00Z C  
ANISOU 1166  CA  LYS A 152     4968   5718   7382   -828   1348   -190  F00Z C  
ATOM   1167  C   LYS A 152      55.563 -22.008   8.832  1.00 37.74      F00Z C  
ANISOU 1167  C   LYS A 152     3949   4495   5894   -860   1255    -68  F00Z C  
ATOM   1168  O   LYS A 152      54.693 -21.950   9.714  1.00 37.89      F00Z O  
ANISOU 1168  O   LYS A 152     4060   4537   5798   -761   1040      8  F00Z O  
ATOM   1169  CB  LYS A 152      55.698 -24.285   7.752  1.00 30.00      F00Z C  
ATOM   1170  N   LYS A 153      55.828 -21.007   7.992  1.00 42.02      F00Z N  
ANISOU 1170  N   LYS A 153     4581   5018   6367  -1002   1419    -54  F00Z N  
ATOM   1171  CA  LYS A 153      54.967 -19.843   7.896  1.00 40.87      F00Z C  
ANISOU 1171  CA  LYS A 153     4668   4874   5986  -1038   1346     61  F00Z C  
ATOM   1172  C   LYS A 153      53.591 -20.238   7.350  1.00 40.32      F00Z C  
ANISOU 1172  C   LYS A 153     4818   4861   5639   -989   1324    127  F00Z C  
ATOM   1173  O   LYS A 153      53.478 -21.148   6.535  1.00 41.16      F00Z O  
ANISOU 1173  O   LYS A 153     4947   5005   5689  -1001   1463     83  F00Z O  
ATOM   1174  CB  LYS A 153      55.620 -18.788   6.995  1.00 46.49      F00Z C  
ANISOU 1174  CB  LYS A 153     5438   5538   6689  -1221   1537     64  F00Z C  
ATOM   1175  CG  LYS A 153      56.994 -18.321   7.511  1.00 52.86      F00Z C  
ANISOU 1175  CG  LYS A 153     6012   6279   7795  -1281   1563     -8  F00Z C  
ATOM   1176  CD  LYS A 153      57.325 -16.855   7.113  1.00 60.49      F00Z C  
ANISOU 1176  CD  LYS A 153     7081   7184   8720  -1439   1635     46  F00Z C  
ATOM   1177  CE  LYS A 153      58.726 -16.412   7.534  1.00 52.82      F00Z C  
ANISOU 1177  CE  LYS A 153     5880   6154   8036  -1485   1646    -35  F00Z C  
ATOM   1178  NZ  LYS A 153      59.338 -15.516   6.481  1.00 55.04      F00Z N  
ANISOU 1178  NZ  LYS A 153     6262   6416   8235  -1625   1807    -31  F00Z N  
ATOM   1179  N   PRO A 154      52.539 -19.530   7.750  1.00 38.48      F00Z N  
ANISOU 1179  N   PRO A 154     4746   4629   5247   -939   1154    223  F00Z N  
ATOM   1180  CA  PRO A 154      51.173 -19.908   7.356  1.00 33.08      F00Z C  
ANISOU 1180  CA  PRO A 154     4242   3988   4340   -877   1098    280  F00Z C  
ATOM   1181  C   PRO A 154      50.887 -19.627   5.875  1.00 39.24      F00Z C  
ANISOU 1181  C   PRO A 154     5222   4759   4929  -1003   1247    320  F00Z C  
ATOM   1182  O   PRO A 154      51.517 -18.769   5.252  1.00 38.46      F00Z O  
ANISOU 1182  O   PRO A 154     5181   4611   4822  -1146   1364    336  F00Z O  
ATOM   1183  CB  PRO A 154      50.297 -19.030   8.254  1.00 37.04      F00Z C  
ANISOU 1183  CB  PRO A 154     4823   4467   4785   -804    886    349  F00Z C  
ATOM   1184  CG  PRO A 154      51.189 -17.811   8.552  1.00 37.05      F00Z C  
ANISOU 1184  CG  PRO A 154     4778   4398   4901   -890    885    355  F00Z C  
ATOM   1185  CD  PRO A 154      52.592 -18.312   8.591  1.00 39.27      F00Z C  
ANISOU 1185  CD  PRO A 154     4853   4677   5391   -940   1009    268  F00Z C  
ATOM   1186  N   SER A 155      49.893 -20.370   5.334  1.00 41.53      F00Z N  
ANISOU 1186  N   SER A 155     5633   5092   5055   -957   1232    339  F00Z N  
ATOM   1187  CA  SER A 155      49.376 -20.184   3.954  1.00 41.88      F00Z C  
ANISOU 1187  CA  SER A 155     5915   5124   4874  -1069   1318    392  F00Z C  
ATOM   1188  C   SER A 155      48.561 -18.898   3.847  1.00 38.59      F00Z C  
ANISOU 1188  C   SER A 155     5689   4640   4332  -1094   1162    512  F00Z C  
ATOM   1189  O   SER A 155      47.977 -18.415   4.834  1.00 35.98      F00Z O  
ANISOU 1189  O   SER A 155     5318   4291   4062   -983    973    543  F00Z O  
ATOM   1190  CB  SER A 155      48.445 -21.351   3.512  1.00 29.81      F00Z C  
ANISOU 1190  CB  SER A 155     4457   3651   3218  -1000   1300    379  F00Z C  
ATOM   1191  OG  SER A 155      47.168 -21.398   4.314  1.00 39.59      F00Z O  
ANISOU 1191  OG  SER A 155     5712   4900   4429   -847   1065    431  F00Z O  
ATOM   1192  N   LYS A 156      48.378 -18.434   2.616  1.00 33.97      F00Z N  
ANISOU 1192  N   LYS A 156     5283   4026   3597  -1187   1180    551  F00Z N  
ATOM   1193  CA  LYS A 156      47.529 -17.242   2.383  1.00 36.46      F00Z C  
ANISOU 1193  CA  LYS A 156     5786   4263   3804  -1196    999    665  F00Z C  
ATOM   1194  C   LYS A 156      46.085 -17.496   2.833  1.00 39.55      F00Z C  
ANISOU 1194  C   LYS A 156     6230   4653   4142  -1069    810    711  F00Z C  
ATOM   1195  O   LYS A 156      45.433 -16.555   3.279  1.00 42.34      F00Z O  
ANISOU 1195  O   LYS A 156     6656   4930   4502  -1032    636    787  F00Z O  
ATOM   1196  CB  LYS A 156      47.538 -16.879   0.897  1.00 34.27      F00Z C  
ANISOU 1196  CB  LYS A 156     5694   3957   3371  -1303   1020    690  F00Z C  
ATOM   1197  CG  LYS A 156      48.906 -16.777   0.242  1.00 50.77      F00Z C  
ANISOU 1197  CG  LYS A 156     7770   6038   5481  -1447   1211    645  F00Z C  
ATOM   1198  CD  LYS A 156      48.815 -16.729  -1.270  1.00 59.20      F00Z C  
ANISOU 1198  CD  LYS A 156     9010   7117   6366  -1540   1282    619  F00Z C  
ATOM   1199  CE  LYS A 156      49.980 -17.399  -1.968  1.00 62.43      F00Z C  
ANISOU 1199  CE  LYS A 156     9325   7577   6820  -1627   1548    483  F00Z C  
ATOM   1200  NZ  LYS A 156      49.883 -18.878  -1.951  1.00 42.28      F00Z N  
ANISOU 1200  NZ  LYS A 156     6701   5097   4265  -1559   1622    381  F00Z N  
ATOM   1201  N   ILE A 157      45.590 -18.713   2.684  1.00 36.96      F00Z N  
ANISOU 1201  N   ILE A 157     5871   4398   3773  -1001    831    661  F00Z N  
ATOM   1202  CA  ILE A 157      44.155 -18.952   3.020  1.00 45.44      F00Z C  
ANISOU 1202  CA  ILE A 157     6993   5462   4808   -886    646    704  F00Z C  
ATOM   1203  C   ILE A 157      44.003 -18.959   4.550  1.00 40.64      F00Z C  
ANISOU 1203  C   ILE A 157     6188   4881   4371   -738    555    658  F00Z C  
ATOM   1204  O   ILE A 157      42.976 -18.501   5.021  1.00 37.58      F00Z O  
ANISOU 1204  O   ILE A 157     5819   4451   4008   -653    384    687  F00Z O  
ATOM   1205  CB  ILE A 157      43.625 -20.233   2.351  1.00 30.00      F00Z C  
ATOM   1206  CG1 ILE A 157      42.099 -20.318   2.419  1.00 30.00      F00Z C  
ATOM   1207  CG2 ILE A 157      44.283 -21.461   2.957  1.00 30.00      F00Z C  
ATOM   1208  CD1 ILE A 157      41.403 -18.982   2.311  1.00 30.00      F00Z C  
ATOM   1209  N   MET A 158      45.012 -19.422   5.283  1.00 35.05      F00Z N  
ANISOU 1209  N   MET A 158     5293   4230   3793   -712    654    580  F00Z N  
ATOM   1210  CA  MET A 158      44.944 -19.309   6.761  1.00 39.48      F00Z C  
ANISOU 1210  CA  MET A 158     5707   4796   4497   -609    553    547  F00Z C  
ATOM   1211  C   MET A 158      44.939 -17.821   7.132  1.00 32.71      F00Z C  
ANISOU 1211  C   MET A 158     4899   3850   3679   -631    452    593  F00Z C  
ATOM   1212  O   MET A 158      44.065 -17.399   7.891  1.00 34.13      F00Z O  
ANISOU 1212  O   MET A 158     5060   4005   3902   -540    315    587  F00Z O  
ATOM   1213  CB  MET A 158      46.152 -19.949   7.439  1.00 36.50      F00Z C  
ANISOU 1213  CB  MET A 158     5147   4458   4263   -611    643    477  F00Z C  
ATOM   1214  CG  MET A 158      45.861 -20.381   8.861  1.00 47.55      F00Z C  
ANISOU 1214  CG  MET A 158     6427   5888   5752   -492    524    438  F00Z C  
ATOM   1215  SD  MET A 158      47.336 -20.928   9.747  1.00 58.38      F00Z S  
ANISOU 1215  SD  MET A 158     7593   7291   7299   -485    574    365  F00Z S  
ATOM   1216  CE  MET A 158      47.734 -19.434  10.651  1.00 29.35      F00Z C  
ANISOU 1216  CE  MET A 158     3899   3545   3709   -518    477    378  F00Z C  
ATOM   1217  N   ILE A 159      45.900 -17.079   6.590  1.00 31.51      F00Z N  
ANISOU 1217  N   ILE A 159     4786   3650   3537   -756    538    620  F00Z N  
ATOM   1218  CA  ILE A 159      45.931 -15.625   6.855  1.00 33.11      F00Z C  
ANISOU 1218  CA  ILE A 159     5042   3754   3786   -791    447    667  F00Z C  
ATOM   1219  C   ILE A 159      44.604 -14.993   6.420  1.00 37.71      F00Z C  
ANISOU 1219  C   ILE A 159     5785   4255   4288   -758    285    739  F00Z C  
ATOM   1220  O   ILE A 159      43.931 -14.308   7.190  1.00 33.42      F00Z O  
ANISOU 1220  O   ILE A 159     5216   3657   3824   -675    143    730  F00Z O  
ATOM   1221  CB  ILE A 159      47.137 -14.967   6.169  1.00 36.47      F00Z C  
ANISOU 1221  CB  ILE A 159     5508   4133   4218   -957    583    694  F00Z C  
ATOM   1222  CG1 ILE A 159      48.456 -15.450   6.796  1.00 39.03      F00Z C  
ANISOU 1222  CG1 ILE A 159     5624   4512   4695   -972    709    606  F00Z C  
ATOM   1223  CG2 ILE A 159      47.082 -13.392   6.210  1.00 38.92      F00Z C  
ANISOU 1223  CG2 ILE A 159     5917   4316   4555  -1015    478    764  F00Z C  
ATOM   1224  CD1 ILE A 159      48.501 -15.274   8.300  1.00 40.14      F00Z C  
ANISOU 1224  CD1 ILE A 159     5615   4659   4979   -862    581    555  F00Z C  
ATOM   1225  N   GLY A 160      44.188 -15.271   5.202  1.00 32.29      F00Z N  
ANISOU 1225  N   GLY A 160     5260   3556   3454   -822    299    801  F00Z N  
ATOM   1226  CA  GLY A 160      42.926 -14.734   4.705  1.00 38.21      F00Z C  
ANISOU 1226  CA  GLY A 160     6161   4211   4145   -792    113    876  F00Z C  
ATOM   1227  C   GLY A 160      41.725 -15.148   5.532  1.00 32.44      F00Z C  
ANISOU 1227  C   GLY A 160     5327   3503   3497   -623    -19    820  F00Z C  
ATOM   1228  O   GLY A 160      40.843 -14.334   5.784  1.00 33.44      F00Z O  
ANISOU 1228  O   GLY A 160     5476   3531   3698   -561   -186    838  F00Z O  
ATOM   1229  N   SER A 161      41.653 -16.432   5.951  1.00 30.17      F00Z N  
ANISOU 1229  N   SER A 161     4920   3335   3207   -550     58    746  F00Z N  
ATOM   1230  CA  SER A 161      40.499 -16.860   6.727  1.00 30.25      F00Z C  
ANISOU 1230  CA  SER A 161     4839   3367   3288   -410    -43    689  F00Z C  
ATOM   1231  C   SER A 161      40.476 -16.123   8.044  1.00 32.37      F00Z C  
ANISOU 1231  C   SER A 161     4993   3608   3697   -344    -91    629  F00Z C  
ATOM   1232  O   SER A 161      39.415 -15.669   8.489  1.00 30.06      F00Z O  
ANISOU 1232  O   SER A 161     4679   3256   3486   -262   -210    600  F00Z O  
ATOM   1233  CB  SER A 161      40.541 -18.372   6.993  1.00 33.29      F00Z C  
ANISOU 1233  CB  SER A 161     5127   3879   3644   -362     55    627  F00Z C  
ATOM   1234  OG  SER A 161      40.625 -19.098   5.760  1.00 35.29      F00Z O  
ANISOU 1234  OG  SER A 161     5488   4157   3763   -430    118    665  F00Z O  
ATOM   1235  N   ILE A 162      41.647 -16.009   8.682  1.00 26.65      F00Z N  
ANISOU 1235  N   ILE A 162     4190   2923   3013   -384      3    598  F00Z N  
ATOM   1236  CA  ILE A 162      41.657 -15.355  10.014  1.00 28.89      F00Z C  
ANISOU 1236  CA  ILE A 162     4380   3185   3412   -331    -44    530  F00Z C  
ATOM   1237  C   ILE A 162      41.333 -13.860   9.862  1.00 25.14      F00Z C  
ANISOU 1237  C   ILE A 162     3981   2570   3003   -349   -155    564  F00Z C  
ATOM   1238  O   ILE A 162      40.596 -13.279  10.659  1.00 31.28      F00Z O  
ANISOU 1238  O   ILE A 162     4717   3294   3876   -276   -239    502  F00Z O  
ATOM   1239  CB  ILE A 162      43.032 -15.550  10.671  1.00 27.42      F00Z C  
ANISOU 1239  CB  ILE A 162     4100   3055   3261   -378     49    498  F00Z C  
ATOM   1240  CG1 ILE A 162      43.309 -17.017  11.085  1.00 30.36      F00Z C  
ANISOU 1240  CG1 ILE A 162     4378   3545   3611   -342    121    453  F00Z C  
ATOM   1241  CG2 ILE A 162      43.162 -14.611  11.949  1.00 28.14      F00Z C  
ANISOU 1241  CG2 ILE A 162     4137   3102   3454   -356    -17    436  F00Z C  
ATOM   1242  CD1 ILE A 162      42.222 -17.593  11.970  1.00 38.08      F00Z C  
ANISOU 1242  CD1 ILE A 162     5318   4564   4585   -243     67    395  F00Z C  
ATOM   1243  N   LEU A 163      41.880 -13.219   8.825  1.00 28.40      F00Z N  
ANISOU 1243  N   LEU A 163     4511   2911   3368   -455   -151    657  F00Z N  
ATOM   1244  CA  LEU A 163      41.620 -11.781   8.679  1.00 31.55      F00Z C  
ANISOU 1244  CA  LEU A 163     4992   3156   3839   -479   -274    701  F00Z C  
ATOM   1245  C   LEU A 163      40.185 -11.555   8.236  1.00 38.41      F00Z C  
ANISOU 1245  C   LEU A 163     5927   3933   4735   -405   -436    725  F00Z C  
ATOM   1246  O   LEU A 163      39.580 -10.552   8.610  1.00 34.67      F00Z O  
ANISOU 1246  O   LEU A 163     5446   3335   4392   -355   -564    703  F00Z O  
ATOM   1247  CB  LEU A 163      42.583 -11.109   7.702  1.00 36.81      F00Z C  
ANISOU 1247  CB  LEU A 163     5788   3757   4441   -633   -229    803  F00Z C  
ATOM   1248  CG  LEU A 163      43.827 -10.410   8.311  1.00 38.14      F00Z C  
ANISOU 1248  CG  LEU A 163     5890   3910   4690   -705   -156    779  F00Z C  
ATOM   1249  CD1 LEU A 163      43.440  -9.228   9.230  1.00 38.26      F00Z C  
ANISOU 1249  CD1 LEU A 163     5870   3815   4853   -645   -287    733  F00Z C  
ATOM   1250  CD2 LEU A 163      44.636 -11.438   9.097  1.00 34.47      F00Z C  
ANISOU 1250  CD2 LEU A 163     5261   3592   4245   -681    -23    691  F00Z C  
ATOM   1251  N   ARG A 164      39.608 -12.474   7.460  1.00 31.83      F00Z N  
ANISOU 1251  N   ARG A 164     5146   3145   3802   -393   -443    759  F00Z N  
ATOM   1252  CA  ARG A 164      38.191 -12.322   7.136  1.00 35.69      F00Z C  
ANISOU 1252  CA  ARG A 164     5666   3540   4353   -311   -620    768  F00Z C  
ATOM   1253  C   ARG A 164      37.312 -12.435   8.376  1.00 35.09      F00Z C  
ANISOU 1253  C   ARG A 164     5415   3481   4435   -173   -643    631  F00Z C  
ATOM   1254  O   ARG A 164      36.320 -11.698   8.511  1.00 36.65      F00Z O  
ANISOU 1254  O   ARG A 164     5589   3550   4786   -101   -791    601  F00Z O  
ATOM   1255  CB  ARG A 164      37.781 -13.337   6.044  1.00 36.16      F00Z C  
ANISOU 1255  CB  ARG A 164     5824   3649   4267   -338   -628    829  F00Z C  
ATOM   1256  CG  ARG A 164      36.270 -13.361   5.811  1.00 45.76      F00Z C  
ANISOU 1256  CG  ARG A 164     7035   4777   5576   -240   -820    821  F00Z C  
ATOM   1257  CD  ARG A 164      35.789 -12.200   4.905  1.00 60.08      F00Z C  
ANISOU 1257  CD  ARG A 164     9013   6388   7426   -282  -1049    934  F00Z C  
ATOM   1258  NE  ARG A 164      36.465 -12.140   3.612  1.00 71.62      F00Z N  
ANISOU 1258  NE  ARG A 164    10685   7848   8678   -437  -1028   1054  F00Z N  
ATOM   1259  CZ  ARG A 164      36.060 -12.746   2.500  1.00 77.47      F00Z C  
ANISOU 1259  CZ  ARG A 164    11514   8632   9289   -479  -1061   1077  F00Z C  
ATOM   1260  NH1 ARG A 164      35.039 -13.599   2.496  1.00 66.37      F00Z N  
ANISOU 1260  NH1 ARG A 164    10049   7249   7920   -388  -1138   1037  F00Z N  
ATOM   1261  NH2 ARG A 164      36.712 -12.506   1.364  1.00 80.26      F00Z N  
ANISOU 1261  NH2 ARG A 164    12021   9000   9475   -621  -1011   1133  F00Z N  
ATOM   1262  N   LEU A 165      37.623 -13.369   9.283  1.00 33.09      F00Z N  
ANISOU 1262  N   LEU A 165     5041   3376   4156   -140   -499    542  F00Z N  
ATOM   1263  CA  LEU A 165      36.912 -13.396  10.568  1.00 32.49      F00Z C  
ANISOU 1263  CA  LEU A 165     4823   3317   4204    -41   -490    406  F00Z C  
ATOM   1264  C   LEU A 165      37.053 -12.070  11.288  1.00 31.29      F00Z C  
ANISOU 1264  C   LEU A 165     4648   3058   4183    -36   -535    353  F00Z C  
ATOM   1265  O   LEU A 165      36.078 -11.542  11.848  1.00 34.85      F00Z O  
ANISOU 1265  O   LEU A 165     5028   3427   4788     42   -600    256  F00Z O  
ATOM   1266  CB  LEU A 165      37.450 -14.512  11.472  1.00 31.90      F00Z C  
ANISOU 1266  CB  LEU A 165     4663   3405   4053    -39   -339    340  F00Z C  
ATOM   1267  CG  LEU A 165      37.259 -15.952  11.043  1.00 34.48      F00Z C  
ANISOU 1267  CG  LEU A 165     4983   3843   4275    -29   -279    360  F00Z C  
ATOM   1268  CD1 LEU A 165      37.909 -16.895  12.082  1.00 35.51      F00Z C  
ANISOU 1268  CD1 LEU A 165     5034   4103   4354    -32   -158    301  F00Z C  
ATOM   1269  CD2 LEU A 165      35.776 -16.302  10.841  1.00 32.83      F00Z C  
ANISOU 1269  CD2 LEU A 165     4740   3602   4131     50   -355    322  F00Z C  
ATOM   1270  N   LEU A 166      38.287 -11.550  11.345  1.00 32.04      F00Z N  
ANISOU 1270  N   LEU A 166     4786   3153   4234   -121   -489    397  F00Z N  
ATOM   1271  CA  LEU A 166      38.520 -10.292  12.073  1.00 34.33      F00Z C  
ANISOU 1271  CA  LEU A 166     5057   3341   4646   -124   -530    342  F00Z C  
ATOM   1272  C   LEU A 166      37.764  -9.130  11.423  1.00 38.28      F00Z C  
ANISOU 1272  C   LEU A 166     5621   3646   5276   -102   -700    383  F00Z C  
ATOM   1273  O   LEU A 166      37.145  -8.308  12.107  1.00 36.90      F00Z O  
ANISOU 1273  O   LEU A 166     5384   3367   5269    -39   -763    282  F00Z O  
ATOM   1274  CB  LEU A 166      40.021  -9.959  12.145  1.00 32.96      F00Z C  
ANISOU 1274  CB  LEU A 166     4914   3193   4414   -230   -460    390  F00Z C  
ATOM   1275  CG  LEU A 166      40.856 -10.792  13.154  1.00 34.90      F00Z C  
ANISOU 1275  CG  LEU A 166     5072   3588   4600   -243   -337    322  F00Z C  
ATOM   1276  CD1 LEU A 166      42.314 -10.706  12.812  1.00 35.87      F00Z C  
ANISOU 1276  CD1 LEU A 166     5214   3734   4680   -351   -274    392  F00Z C  
ATOM   1277  CD2 LEU A 166      40.607 -10.275  14.606  1.00 32.57      F00Z C  
ANISOU 1277  CD2 LEU A 166     4711   3275   4390   -200   -347    183  F00Z C  
ATOM   1278  N   GLU A 167      37.806  -9.047  10.102  1.00 36.87      F00Z N  
ANISOU 1278  N   GLU A 167     5576   3407   5027   -161   -781    527  F00Z N  
ATOM   1279  CA  GLU A 167      37.073  -7.992   9.390  1.00 39.49      F00Z C  
ANISOU 1279  CA  GLU A 167     5993   3533   5478   -148   -985    591  F00Z C  
ATOM   1280  C   GLU A 167      35.562  -8.101   9.570  1.00 39.34      F00Z C  
ANISOU 1280  C   GLU A 167     5878   3443   5626    -15  -1102    503  F00Z C  
ATOM   1281  O   GLU A 167      34.880  -7.083   9.756  1.00 44.75      F00Z O  
ANISOU 1281  O   GLU A 167     6528   3952   6521     45  -1246    457  F00Z O  
ATOM   1282  CB  GLU A 167      37.419  -8.027   7.900  1.00 30.00      F00Z C  
ATOM   1283  N   THR A 168      35.015  -9.314   9.425  1.00 40.44      F00Z N  
ANISOU 1283  N   THR A 168     5970   3700   5694     27  -1053    482  F00Z N  
ATOM   1284  CA  THR A 168      33.593  -9.548   9.669  1.00 42.33      F00Z C  
ANISOU 1284  CA  THR A 168     6088   3889   6108    147  -1136    380  F00Z C  
ATOM   1285  C   THR A 168      33.196  -9.004  11.022  1.00 43.43      F00Z C  
ANISOU 1285  C   THR A 168     6065   3997   6441    225  -1075    193  F00Z C  
ATOM   1286  O   THR A 168      32.208  -8.275  11.166  1.00 42.87      F00Z O  
ANISOU 1286  O   THR A 168     5912   3765   6614    308  -1200    110  F00Z O  
ATOM   1287  CB  THR A 168      33.308 -11.056   9.653  1.00 42.60      F00Z C  
ANISOU 1287  CB  THR A 168     6071   4096   6018    166  -1025    356  F00Z C  
ATOM   1288  OG1 THR A 168      33.662 -11.615   8.387  1.00 42.57      F00Z O  
ANISOU 1288  OG1 THR A 168     6223   4124   5826     88  -1066    510  F00Z O  
ATOM   1289  CG2 THR A 168      31.840 -11.326   9.991  1.00 45.58      F00Z C  
ANISOU 1289  CG2 THR A 168     6298   4425   6595    282  -1086    232  F00Z C  
ATOM   1290  N   ASN A 169      33.969  -9.374  12.045  1.00 35.99      F00Z N  
ANISOU 1290  N   ASN A 169     5078   3202   5396    193   -883    116  F00Z N  
ATOM   1291  CA  ASN A 169      33.611  -8.961  13.388  1.00 40.42      F00Z C  
ANISOU 1291  CA  ASN A 169     5512   3750   6095    244   -799    -73  F00Z C  
ATOM   1292  C   ASN A 169      33.872  -7.491  13.602  1.00 36.86      F00Z C  
ANISOU 1292  C   ASN A 169     5082   3133   5792    237   -885    -98  F00Z C  
ATOM   1293  O   ASN A 169      33.195  -6.863  14.406  1.00 41.23      F00Z O  
ANISOU 1293  O   ASN A 169     5531   3595   6540    300   -879   -262  F00Z O  
ATOM   1294  CB  ASN A 169      34.350  -9.841  14.393  1.00 32.58      F00Z C  
ANISOU 1294  CB  ASN A 169     4497   2955   4927    198   -601   -132  F00Z C  
ATOM   1295  CG  ASN A 169      33.718 -11.232  14.475  1.00 43.56      F00Z C  
ANISOU 1295  CG  ASN A 169     5829   4479   6242    229   -515   -164  F00Z C  
ATOM   1296  OD1 ASN A 169      32.494 -11.325  14.605  1.00 45.91      F00Z O  
ANISOU 1296  OD1 ASN A 169     6028   4725   6689    303   -533   -264  F00Z O  
ATOM   1297  ND2 ASN A 169      34.518 -12.300  14.424  1.00 35.56      F00Z N  
ANISOU 1297  ND2 ASN A 169     4862   3624   5027    174   -423    -90  F00Z N  
ATOM   1298  N   THR A 170      34.809  -6.920  12.861  1.00 37.47      F00Z N  
ANISOU 1298  N   THR A 170     5293   3156   5789    156   -960     56  F00Z N  
ATOM   1299  CA  THR A 170      35.133  -5.510  13.035  1.00 40.49      F00Z C  
ANISOU 1299  CA  THR A 170     5707   3371   6308    137  -1047     45  F00Z C  
ATOM   1300  C   THR A 170      33.994  -4.644  12.493  1.00 46.07      F00Z C  
ANISOU 1300  C   THR A 170     6392   3844   7268    219  -1260     37  F00Z C  
ATOM   1301  O   THR A 170      33.512  -3.722  13.165  1.00 46.35      F00Z O  
ANISOU 1301  O   THR A 170     6339   3740   7534    281  -1301   -103  F00Z O  
ATOM   1302  CB  THR A 170      36.414  -5.233  12.274  1.00 39.88      F00Z C  
ANISOU 1302  CB  THR A 170     5782   3298   6070     11  -1061    223  F00Z C  
ATOM   1303  OG1 THR A 170      37.487  -5.688  13.105  1.00 41.46      F00Z O  
ANISOU 1303  OG1 THR A 170     5955   3663   6134    -48   -884    178  F00Z O  
ATOM   1304  CG2 THR A 170      36.586  -3.670  12.108  1.00 47.58      F00Z C  
ANISOU 1304  CG2 THR A 170     6821   4049   7208    -15  -1208    255  F00Z C  
ATOM   1305  N   VAL A 171      33.539  -4.957  11.278  1.00 47.55      F00Z N  
ANISOU 1305  N   VAL A 171     6660   3979   7426    220  -1408    180  F00Z N  
ATOM   1306  CA  VAL A 171      32.366  -4.285  10.692  1.00 49.79      F00Z C  
ANISOU 1306  CA  VAL A 171     6914   4051   7954    301  -1643    182  F00Z C  
ATOM   1307  C   VAL A 171      31.138  -4.467  11.583  1.00 51.82      F00Z C  
ANISOU 1307  C   VAL A 171     6941   4298   8449    432  -1595    -44  F00Z C  
ATOM   1308  O   VAL A 171      30.404  -3.508  11.880  1.00 55.06      F00Z O  
ANISOU 1308  O   VAL A 171     7228   4606   9088    490  -1665   -155  F00Z O  
ATOM   1309  CB  VAL A 171      32.113  -4.822   9.270  1.00 52.65      F00Z C  
ANISOU 1309  CB  VAL A 171     7398   4448   8158    252  -1771    362  F00Z C  
ATOM   1310  CG1 VAL A 171      30.787  -4.293   8.716  1.00 63.04      F00Z C  
ANISOU 1310  CG1 VAL A 171     8624   5659   9670    319  -1978    332  F00Z C  
ATOM   1311  CG2 VAL A 171      33.262  -4.451   8.342  1.00 50.88      F00Z C  
ANISOU 1311  CG2 VAL A 171     7396   4234   7702    102  -1792    560  F00Z C  
ATOM   1312  N   SER A 172      30.882  -5.707  12.003  1.00 50.71      F00Z N  
ANISOU 1312  N   SER A 172     6723   4324   8218    457  -1437   -119  F00Z N  
ATOM   1313  CA  SER A 172      29.747  -5.983  12.873  1.00 51.06      F00Z C  
ANISOU 1313  CA  SER A 172     6557   4369   8476    559  -1351   -343  F00Z C  
ATOM   1314  C   SER A 172      29.821  -5.168  14.164  1.00 50.79      F00Z C  
ANISOU 1314  C   SER A 172     6424   4291   8583    578  -1223   -548  F00Z C  
ATOM   1315  O   SER A 172      28.824  -4.566  14.589  1.00 52.39      F00Z O  
ANISOU 1315  O   SER A 172     6461   4415   9030    645  -1231   -707  F00Z O  
ATOM   1316  CB  SER A 172      29.698  -7.491  13.159  1.00 51.40      F00Z C  
ANISOU 1316  CB  SER A 172     6564   4650   8316    541  -1162   -367  F00Z C  
ATOM   1317  OG  SER A 172      28.818  -7.798  14.213  1.00 59.89      F00Z O  
ANISOU 1317  OG  SER A 172     7454   5760   9541    602  -1009   -595  F00Z O  
ATOM   1318  N   ALA A 173      30.997  -5.137  14.803  1.00 43.54      F00Z N  
ANISOU 1318  N   ALA A 173     5592   3499   7451    489  -1074   -537  F00Z N  
ATOM   1319  CA  ALA A 173      31.181  -4.335  16.018  1.00 47.95      F00Z C  
ANISOU 1319  CA  ALA A 173     6093   4018   8107    486   -961   -724  F00Z C  
ATOM   1320  C   ALA A 173      30.955  -2.862  15.769  1.00 54.12      F00Z C  
ANISOU 1320  C   ALA A 173     6861   4557   9145    525  -1137   -740  F00Z C  
ATOM   1321  O   ALA A 173      30.396  -2.169  16.623  1.00 49.89      F00Z O  
ANISOU 1321  O   ALA A 173     6198   3985   8775    561  -1063   -930  F00Z O  
ATOM   1322  CB  ALA A 173      32.589  -4.493  16.574  1.00 43.67      F00Z C  
ANISOU 1322  CB  ALA A 173     5668   3634   7292    374   -830   -672  F00Z C  
ATOM   1323  N   LEU A 174      31.478  -2.347  14.661  1.00 47.61      F00Z N  
ANISOU 1323  N   LEU A 174     6172   3653   8265    480  -1326   -519  F00Z N  
ATOM   1324  CA  LEU A 174      31.303  -0.935  14.349  1.00 53.78      F00Z C  
ANISOU 1324  CA  LEU A 174     6945   4286   9204    487  -1481   -492  F00Z C  
ATOM   1325  C   LEU A 174      29.820  -0.592  14.283  1.00 57.70      F00Z C  
ANISOU 1325  C   LEU A 174     7252   4712   9959    586  -1568   -605  F00Z C  
ATOM   1326  O   LEU A 174      29.355   0.343  14.938  1.00 58.01      F00Z O  
ANISOU 1326  O   LEU A 174     7167   4669  10204    628  -1555   -760  F00Z O  
ATOM   1327  CB  LEU A 174      32.008  -0.617  13.030  1.00 56.35      F00Z C  
ANISOU 1327  CB  LEU A 174     7463   4562   9387    403  -1659   -225  F00Z C  
ATOM   1328  CG  LEU A 174      33.514  -0.352  13.091  1.00 50.79      F00Z C  
ANISOU 1328  CG  LEU A 174     6923   3873   8502    284  -1601   -119  F00Z C  
ATOM   1329  CD1 LEU A 174      34.045  -0.404  11.681  1.00 55.74      F00Z C  
ANISOU 1329  CD1 LEU A 174     7736   4499   8944    187  -1725    138  F00Z C  
ATOM   1330  CD2 LEU A 174      33.824   1.013  13.720  1.00 50.58      F00Z C  
ANISOU 1330  CD2 LEU A 174     6870   3734   8613    275  -1616   -205  F00Z C  
ATOM   1331  N   ASP A 175      29.045  -1.406  13.565  1.00 58.29      F00Z N  
ANISOU 1331  N   ASP A 175     7288   4824  10036    621  -1643   -548  F00Z N  
ATOM   1332  CA  ASP A 175      27.614  -1.111  13.441  1.00 61.07      F00Z C  
ANISOU 1332  CA  ASP A 175     7445   5101  10656    701  -1747   -654  F00Z C  
ATOM   1333  C   ASP A 175      26.880  -1.280  14.771  1.00 57.73      F00Z C  
ANISOU 1333  C   ASP A 175     6809   4732  10396    756  -1522   -931  F00Z C  
ATOM   1334  O   ASP A 175      26.170  -0.368  15.222  1.00 64.18      F00Z O  
ANISOU 1334  O   ASP A 175     7469   5453  11463    798  -1541  -1079  F00Z O  
ATOM   1335  CB  ASP A 175      27.022  -1.956  12.322  1.00 59.08      F00Z C  
ANISOU 1335  CB  ASP A 175     7219   4876  10354    706  -1893   -522  F00Z C  
ATOM   1336  CG  ASP A 175      27.650  -1.624  10.972  1.00 63.41      F00Z C  
ANISOU 1336  CG  ASP A 175     7993   5366  10734    626  -2114   -262  F00Z C  
ATOM   1337  OD1 ASP A 175      28.402  -0.625  10.909  1.00 68.48      F00Z O1-
ANISOU 1337  OD1 ASP A 175     8740   5931  11350    577  -2167   -193  F00Z O1-
ATOM   1338  OD2 ASP A 175      27.410  -2.336   9.977  1.00 68.61      F00Z O  
ANISOU 1338  OD2 ASP A 175     8733   6059  11275    599  -2225   -130  F00Z O  
ATOM   1339  N   SER A 176      27.034  -2.434  15.399  1.00 55.14      F00Z N  
ANISOU 1339  N   SER A 176     6475   4555   9920    745  -1304  -1006  F00Z N  
ATOM   1340  CA  SER A 176      26.640  -2.696  16.777  1.00 57.05      F00Z C  
ANISOU 1340  CA  SER A 176     6580   4885  10211    751  -1034  -1259  F00Z C  
ATOM   1341  C   SER A 176      26.873  -1.509  17.714  1.00 60.58      F00Z C  
ANISOU 1341  C   SER A 176     6995   5266  10756    738   -956  -1405  F00Z C  
ATOM   1342  O   SER A 176      25.931  -0.968  18.317  1.00 64.78      F00Z O  
ANISOU 1342  O   SER A 176     7346   5753  11514    771   -894  -1592  F00Z O  
ATOM   1343  CB  SER A 176      27.420  -3.967  17.206  1.00 61.28      F00Z C  
ANISOU 1343  CB  SER A 176     7229   5587  10466    699   -844  -1247  F00Z C  
ATOM   1344  OG  SER A 176      27.834  -4.022  18.577  1.00 65.51      F00Z O  
ANISOU 1344  OG  SER A 176     7772   6215  10904    647   -593  -1428  F00Z O  
ATOM   1345  N   VAL A 177      28.126  -1.065  17.821  1.00 58.33      F00Z N  
ANISOU 1345  N   VAL A 177     6883   4966  10315    682   -965  -1323  F00Z N  
ATOM   1346  CA  VAL A 177      28.490  -0.094  18.839  1.00 62.23      F00Z C  
ANISOU 1346  CA  VAL A 177     7371   5420  10852    655   -861  -1471  F00Z C  
ATOM   1347  C   VAL A 177      27.942   1.286  18.480  1.00 63.22      F00Z C  
ANISOU 1347  C   VAL A 177     7404   5367  11251    706  -1042  -1480  F00Z C  
ATOM   1348  O   VAL A 177      27.488   2.039  19.359  1.00 62.10      F00Z O  
ANISOU 1348  O   VAL A 177     7144   5179  11270    721   -946  -1678  F00Z O  
ATOM   1349  CB  VAL A 177      30.023  -0.079  19.016  1.00 62.12      F00Z C  
ANISOU 1349  CB  VAL A 177     7564   5440  10598    567   -836  -1375  F00Z C  
ATOM   1350  CG1 VAL A 177      30.501   1.232  19.661  1.00 57.38      F00Z C  
ANISOU 1350  CG1 VAL A 177     6986   4744  10069    539   -833  -1459  F00Z C  
ATOM   1351  CG2 VAL A 177      30.502  -1.324  19.790  1.00 57.15      F00Z C  
ANISOU 1351  CG2 VAL A 177     6995   4989   9729    507   -619  -1447  F00Z C  
ATOM   1352  N   PHE A 178      27.981   1.657  17.194  1.00 59.64      F00Z N  
ANISOU 1352  N   PHE A 178     7012   4806  10844    722  -1309  -1268  F00Z N  
ATOM   1353  CA  PHE A 178      27.529   3.002  16.883  1.00 65.81      F00Z C  
ANISOU 1353  CA  PHE A 178     7718   5410  11876    760  -1496  -1276  F00Z C  
ATOM   1354  C   PHE A 178      26.021   3.097  17.033  1.00 72.00      F00Z C  
ANISOU 1354  C   PHE A 178     8251   6146  12960    837  -1512  -1443  F00Z C  
ATOM   1355  O   PHE A 178      25.505   4.122  17.499  1.00 69.61      F00Z O  
ANISOU 1355  O   PHE A 178     7811   5731  12905    870  -1528  -1589  F00Z O  
ATOM   1356  CB  PHE A 178      27.978   3.447  15.483  1.00 63.63      F00Z C  
ANISOU 1356  CB  PHE A 178     7598   5030  11549    732  -1781  -1005  F00Z C  
ATOM   1357  CG  PHE A 178      29.326   4.122  15.475  1.00 65.55      F00Z C  
ANISOU 1357  CG  PHE A 178     8031   5237  11636    653  -1796   -891  F00Z C  
ATOM   1358  CD1 PHE A 178      30.477   3.427  15.888  1.00 58.93      F00Z C  
ANISOU 1358  CD1 PHE A 178     7334   4525  10531    578  -1627   -854  F00Z C  
ATOM   1359  CD2 PHE A 178      29.445   5.457  15.129  1.00 63.63      F00Z C  
ANISOU 1359  CD2 PHE A 178     7814   4831  11530    647  -1973   -836  F00Z C  
ATOM   1360  CE1 PHE A 178      31.714   4.053  15.904  1.00 63.24      F00Z C  
ANISOU 1360  CE1 PHE A 178     8036   5035  10956    492  -1639   -759  F00Z C  
ATOM   1361  CE2 PHE A 178      30.681   6.102  15.156  1.00 70.77      F00Z C  
ANISOU 1361  CE2 PHE A 178     8885   5702  12303    563  -1975   -739  F00Z C  
ATOM   1362  CZ  PHE A 178      31.815   5.417  15.548  1.00 59.53      F00Z C  
ANISOU 1362  CZ  PHE A 178     7591   4404  10623    483  -1806   -703  F00Z C  
ATOM   1363  N   GLU A 179      25.300   2.025  16.706  1.00 65.44      F00Z N  
ANISOU 1363  N   GLU A 179     7344   5397  12123    858  -1495  -1439  F00Z N  
ATOM   1364  CA  GLU A 179      23.868   2.053  16.945  1.00 75.39      F00Z C  
ANISOU 1364  CA  GLU A 179     8347   6618  13681    913  -1484  -1618  F00Z C  
ATOM   1365  C   GLU A 179      23.570   2.140  18.440  1.00 76.65      F00Z C  
ANISOU 1365  C   GLU A 179     8372   6844  13908    902  -1177  -1897  F00Z C  
ATOM   1366  O   GLU A 179      22.692   2.910  18.858  1.00 77.62      F00Z O  
ANISOU 1366  O   GLU A 179     8296   6868  14329    934  -1173  -2075  F00Z O  
ATOM   1367  CB  GLU A 179      23.200   0.834  16.306  1.00 76.53      F00Z C  
ANISOU 1367  CB  GLU A 179     8445   6840  13792    924  -1521  -1557  F00Z C  
ATOM   1368  CG  GLU A 179      21.950   0.384  17.031  1.00 85.93      F00Z C  
ANISOU 1368  CG  GLU A 179     9383   8074  15191    944  -1350  -1793  F00Z C  
ATOM   1369  CD  GLU A 179      21.108  -0.543  16.189  1.00105.40      F00Z C  
ANISOU 1369  CD  GLU A 179    11777  10559  17713    960  -1472  -1725  F00Z C  
ATOM   1370  OE1 GLU A 179      21.442  -0.726  14.997  1.00114.61      F00Z O  
ANISOU 1370  OE1 GLU A 179    13093  11690  18765    959  -1712  -1496  F00Z O  
ATOM   1371  OE2 GLU A 179      20.089  -1.055  16.702  1.00116.62      F00Z O  
ANISOU 1371  OE2 GLU A 179    12997  12021  19293    962  -1330  -1903  F00Z O  
ATOM   1372  N   LYS A 180      24.316   1.397  19.269  1.00 69.40      F00Z N  
ANISOU 1372  N   LYS A 180     7571   6087  12712    844   -922  -1943  F00Z N  
ATOM   1373  CA  LYS A 180      24.035   1.422  20.707  1.00 72.97      F00Z C  
ANISOU 1373  CA  LYS A 180     7933   6618  13176    805   -622  -2202  F00Z C  
ATOM   1374  C   LYS A 180      24.201   2.813  21.308  1.00 76.59      F00Z C  
ANISOU 1374  C   LYS A 180     8362   6955  13782    807   -621  -2322  F00Z C  
ATOM   1375  O   LYS A 180      23.454   3.195  22.218  1.00 76.36      F00Z O  
ANISOU 1375  O   LYS A 180     8172   6915  13926    799   -455  -2556  F00Z O  
ATOM   1376  CB  LYS A 180      24.937   0.454  21.450  1.00 66.83      F00Z C  
ANISOU 1376  CB  LYS A 180     7327   6025  12042    724   -390  -2208  F00Z C  
ATOM   1377  CG  LYS A 180      24.694   0.424  22.936  1.00 68.69      F00Z C  
ANISOU 1377  CG  LYS A 180     7516   6354  12228    655    -83  -2457  F00Z C  
ATOM   1378  CD  LYS A 180      25.582  -0.611  23.604  1.00 78.85      F00Z C  
ANISOU 1378  CD  LYS A 180     8993   7825  13140    561    111  -2441  F00Z C  
ATOM   1379  CE  LYS A 180      25.353  -0.651  25.106  1.00 87.60      F00Z C  
ANISOU 1379  CE  LYS A 180    10097   9034  14154    465    408  -2673  F00Z C  
ATOM   1380  NZ  LYS A 180      26.211  -1.691  25.744  1.00 94.18      F00Z N  
ANISOU 1380  NZ  LYS A 180    11131  10047  14606    360    565  -2643  F00Z N  
ATOM   1381  N   TYR A 181      25.199   3.570  20.852  1.00 74.73      F00Z N  
ANISOU 1381  N   TYR A 181     8286   6631  13475    805   -787  -2170  F00Z N  
ATOM   1382  CA  TYR A 181      25.490   4.876  21.432  1.00 75.13      F00Z C  
ANISOU 1382  CA  TYR A 181     8336   6570  13642    800   -787  -2273  F00Z C  
ATOM   1383  C   TYR A 181      25.050   6.009  20.513  1.00 77.62      F00Z C  
ANISOU 1383  C   TYR A 181     8562   6676  14254    870  -1085  -2192  F00Z C  
ATOM   1384  O   TYR A 181      25.628   7.098  20.550  1.00 80.16      F00Z O  
ANISOU 1384  O   TYR A 181     8953   6882  14622    865  -1178  -2168  F00Z O  
ATOM   1385  CB  TYR A 181      26.979   4.994  21.751  1.00 67.34      F00Z C  
ANISOU 1385  CB  TYR A 181     7593   5629  12365    726   -741  -2186  F00Z C  
ATOM   1386  CG  TYR A 181      27.400   4.103  22.886  1.00 71.71      F00Z C  
ANISOU 1386  CG  TYR A 181     8230   6368  12647    644   -452  -2310  F00Z C  
ATOM   1387  CD1 TYR A 181      27.251   4.494  24.208  1.00 73.05      F00Z C  
ANISOU 1387  CD1 TYR A 181     8368   6571  12815    596   -229  -2548  F00Z C  
ATOM   1388  CD2 TYR A 181      27.905   2.828  22.627  1.00 73.14      F00Z C  
ANISOU 1388  CD2 TYR A 181     8529   6694  12567    604   -405  -2189  F00Z C  
ATOM   1389  CE1 TYR A 181      27.625   3.653  25.250  1.00 78.62      F00Z C  
ANISOU 1389  CE1 TYR A 181     9179   7453  13239    500     20  -2649  F00Z C  
ATOM   1390  CE2 TYR A 181      28.276   1.983  23.655  1.00 72.70      F00Z C  
ANISOU 1390  CE2 TYR A 181     8560   6808  12256    519   -161  -2295  F00Z C  
ATOM   1391  CZ  TYR A 181      28.144   2.396  24.960  1.00 75.84      F00Z C  
ANISOU 1391  CZ  TYR A 181     8945   7241  12630    461     44  -2516  F00Z C  
ATOM   1392  OH  TYR A 181      28.517   1.537  25.968  1.00 81.26      F00Z O  
ANISOU 1392  OH  TYR A 181     9746   8099  13029    358    266  -2602  F00Z O  
ATOM   1393  N   GLU A 182      24.033   5.757  19.680  1.00 77.93      F00Z N  
ANISOU 1393  N   GLU A 182     8456   6660  14494    926  -1251  -2146  F00Z N  
ATOM   1394  CA  GLU A 182      23.553   6.771  18.743  1.00 82.92      F00Z C  
ANISOU 1394  CA  GLU A 182     9011   7089  15405    981  -1570  -2060  F00Z C  
ATOM   1395  C   GLU A 182      23.097   8.035  19.451  1.00 84.15      F00Z C  
ANISOU 1395  C   GLU A 182     9005   7105  15862   1011  -1549  -2267  F00Z C  
ATOM   1396  O   GLU A 182      23.448   9.141  19.036  1.00 90.35      F00Z O  
ANISOU 1396  O   GLU A 182     9843   7735  16751   1025  -1754  -2183  F00Z O  
ATOM   1397  CB  GLU A 182      22.412   6.230  17.893  1.00 86.77      F00Z C  
ANISOU 1397  CB  GLU A 182     9348   7544  16075   1023  -1737  -2022  F00Z C  
ATOM   1398  CG  GLU A 182      22.397   6.814  16.491  1.00 99.62      F00Z C  
ANISOU 1398  CG  GLU A 182    11050   9013  17788   1041  -2125  -1793  F00Z C  
ATOM   1399  CD  GLU A 182      21.655   5.940  15.503  1.00107.19      F00Z C  
ANISOU 1399  CD  GLU A 182    11970   9988  18770   1050  -2291  -1685  F00Z C  
ATOM   1400  OE1 GLU A 182      21.743   6.216  14.286  1.00117.87      F00Z O  
ANISOU 1400  OE1 GLU A 182    13440  11238  20106   1039  -2602  -1471  F00Z O  
ATOM   1401  OE2 GLU A 182      20.992   4.973  15.945  1.00 99.07      F00Z O  
ANISOU 1401  OE2 GLU A 182    10808   9073  17761   1056  -2109  -1815  F00Z O  
ATOM   1402  N   LYS A 183      22.281   7.900  20.497  1.00 84.08      F00Z N  
ANISOU 1402  N   LYS A 183     8797   7143  16005   1013  -1305  -2539  F00Z N  
ATOM   1403  CA  LYS A 183      21.723   9.090  21.135  1.00 87.64      F00Z C  
ANISOU 1403  CA  LYS A 183     9068   7452  16781   1041  -1284  -2755  F00Z C  
ATOM   1404  C   LYS A 183      22.812   9.898  21.830  1.00 89.77      F00Z C  
ANISOU 1404  C   LYS A 183     9503   7705  16900   1004  -1192  -2781  F00Z C  
ATOM   1405  O   LYS A 183      22.867  11.127  21.694  1.00 89.44      F00Z O  
ANISOU 1405  O   LYS A 183     9430   7489  17066   1037  -1352  -2791  F00Z O  
ATOM   1406  CB  LYS A 183      20.627   8.699  22.123  1.00 81.15      F00Z C  
ANISOU 1406  CB  LYS A 183     8006   6694  16134   1026  -1009  -3047  F00Z C  
ATOM   1407  N   GLU A 184      23.691   9.218  22.578  1.00 86.82      F00Z N  
ANISOU 1407  N   GLU A 184     9311   7506  16169    930   -946  -2793  F00Z N  
ATOM   1408  CA  GLU A 184      24.826   9.890  23.208  1.00 88.36      F00Z C  
ANISOU 1408  CA  GLU A 184     9690   7693  16189    878   -874  -2803  F00Z C  
ATOM   1409  C   GLU A 184      25.692  10.578  22.158  1.00 87.52      F00Z C  
ANISOU 1409  C   GLU A 184     9742   7460  16051    890  -1172  -2544  F00Z C  
ATOM   1410  O   GLU A 184      26.108  11.732  22.330  1.00 89.52      F00Z O  
ANISOU 1410  O   GLU A 184    10031   7583  16401    889  -1248  -2566  F00Z O  
ATOM   1411  CB  GLU A 184      25.640   8.871  24.013  1.00 86.36      F00Z C  
ANISOU 1411  CB  GLU A 184     9620   7652  15541    784   -613  -2822  F00Z C  
ATOM   1412  CG  GLU A 184      26.206   9.373  25.339  1.00 83.93      F00Z C  
ANISOU 1412  CG  GLU A 184     9402   7378  15109    709   -393  -3010  F00Z C  
ATOM   1413  CD  GLU A 184      26.871   8.265  26.154  1.00 92.07      F00Z C  
ANISOU 1413  CD  GLU A 184    10608   8624  15752    605   -152  -3037  F00Z C  
ATOM   1414  OE1 GLU A 184      26.592   7.074  25.892  1.00 93.09      F00Z O  
ANISOU 1414  OE1 GLU A 184    10727   8882  15762    599    -95  -2975  F00Z O  
ATOM   1415  OE2 GLU A 184      27.675   8.582  27.058  1.00 98.77      F00Z O1-
ANISOU 1415  OE2 GLU A 184    11607   9508  16412    524    -33  -3118  F00Z O1-
ATOM   1416  N   MET A 185      25.938   9.885  21.045  1.00 89.60      F00Z N  
ANISOU 1416  N   MET A 185    10105   7758  16182    892  -1342  -2297  F00Z N  
ATOM   1417  CA  MET A 185      26.681  10.442  19.919  1.00 88.45      F00Z C  
ANISOU 1417  CA  MET A 185    10119   7500  15987    882  -1625  -2031  F00Z C  
ATOM   1418  C   MET A 185      26.020  11.721  19.418  1.00 84.36      F00Z C  
ANISOU 1418  C   MET A 185     9472   6759  15824    945  -1877  -2038  F00Z C  
ATOM   1419  O   MET A 185      26.632  12.790  19.402  1.00 85.40      F00Z O  
ANISOU 1419  O   MET A 185     9687   6767  15995    928  -1977  -1996  F00Z O  
ATOM   1420  CB  MET A 185      26.733   9.399  18.800  1.00 88.54      F00Z C  
ANISOU 1420  CB  MET A 185    10221   7589  15832    874  -1751  -1799  F00Z C  
ATOM   1421  CG  MET A 185      27.938   8.458  18.849  1.00 89.56      F00Z C  
ANISOU 1421  CG  MET A 185    10574   7881  15575    791  -1621  -1670  F00Z C  
ATOM   1422  SD  MET A 185      29.504   9.317  18.999  1.00 96.81      F00Z S  
ANISOU 1422  SD  MET A 185    11716   8747  16319    702  -1643  -1564  F00Z S  
ATOM   1423  CE  MET A 185      30.033   9.172  17.287  1.00 84.01      F00Z C  
ANISOU 1423  CE  MET A 185    10276   7080  14566    660  -1925  -1207  F00Z C  
ATOM   1424  N   ASN A 186      24.757  11.610  19.002  1.00 86.27      F00Z N  
ANISOU 1424  N   ASN A 186     9503   6939  16337   1012  -1991  -2095  F00Z N  
ATOM   1425  CA  ASN A 186      23.995  12.708  18.416  1.00 97.21      F00Z C  
ANISOU 1425  CA  ASN A 186    10744   8103  18089   1071  -2273  -2098  F00Z C  
ATOM   1426  C   ASN A 186      23.843  13.880  19.376  1.00 89.93      F00Z C  
ANISOU 1426  C   ASN A 186     9695   7063  17410   1097  -2185  -2327  F00Z C  
ATOM   1427  O   ASN A 186      23.684  15.021  18.932  1.00 92.00      F00Z O  
ANISOU 1427  O   ASN A 186     9916   7125  17916   1129  -2429  -2292  F00Z O  
ATOM   1428  CB  ASN A 186      22.632  12.177  17.976  1.00104.73      F00Z C  
ANISOU 1428  CB  ASN A 186    11471   9036  19287   1125  -2368  -2160  F00Z C  
ATOM   1429  CG  ASN A 186      22.462  12.195  16.471  1.00117.36      F00Z C  
ANISOU 1429  CG  ASN A 186    13151  10534  20908   1127  -2743  -1899  F00Z C  
ATOM   1430  OD1 ASN A 186      23.006  13.068  15.784  1.00111.57      F00Z O  
ANISOU 1430  OD1 ASN A 186    12561   9666  20166   1107  -2983  -1727  F00Z O  
ATOM   1431  ND2 ASN A 186      21.744  11.203  15.943  1.00114.95      F00Z N  
ANISOU 1431  ND2 ASN A 186    12777  10296  20604   1135  -2790  -1864  F00Z N  
ATOM   1432  N   GLN A 187      23.911  13.618  20.677  1.00 92.98      F00Z N  
ANISOU 1432  N   GLN A 187    10036   7569  17721   1073  -1846  -2559  F00Z N  
ATOM   1433  CA  GLN A 187      23.836  14.653  21.686  1.00 91.31      F00Z C  
ANISOU 1433  CA  GLN A 187     9731   7267  17696   1081  -1722  -2793  F00Z C  
ATOM   1434  C   GLN A 187      25.193  15.282  21.965  1.00 90.39      F00Z C  
ANISOU 1434  C   GLN A 187     9856   7135  17353   1022  -1705  -2709  F00Z C  
ATOM   1435  O   GLN A 187      25.252  16.434  22.413  1.00 88.98      F00Z O  
ANISOU 1435  O   GLN A 187     9634   6816  17359   1035  -1726  -2827  F00Z O  
ATOM   1436  CB  GLN A 187      23.233  14.053  22.957  1.00 90.17      F00Z C  
ANISOU 1436  CB  GLN A 187     9445   7263  17553   1059  -1358  -3087  F00Z C  
ATOM   1437  CG  GLN A 187      22.904  15.033  24.043  1.00104.87      F00Z C  
ANISOU 1437  CG  GLN A 187    11171   9036  19638   1062  -1201  -3371  F00Z C  
ATOM   1438  CD  GLN A 187      22.013  14.400  25.090  1.00112.56      F00Z C  
ANISOU 1438  CD  GLN A 187    11967  10131  20668   1032   -871  -3654  F00Z C  
ATOM   1439  OE1 GLN A 187      21.581  13.250  24.937  1.00101.89      F00Z O  
ANISOU 1439  OE1 GLN A 187    10577   8917  19218   1017   -785  -3629  F00Z O  
ATOM   1440  NE2 GLN A 187      21.687  15.162  26.136  1.00116.79      F00Z N  
ANISOU 1440  NE2 GLN A 187    12389  10609  21377   1017   -685  -3930  F00Z N  
ATOM   1441  N   MET A 188      26.284  14.572  21.681  1.00 85.19      F00Z N  
ANISOU 1441  N   MET A 188     9443   6606  16319    953  -1678  -2511  F00Z N  
ATOM   1442  CA  MET A 188      27.602  15.190  21.755  1.00 88.06      F00Z C  
ANISOU 1442  CA  MET A 188    10031   6935  16492    885  -1709  -2399  F00Z C  
ATOM   1443  C   MET A 188      27.998  15.909  20.471  1.00 87.35      F00Z C  
ANISOU 1443  C   MET A 188    10045   6686  16457    886  -2048  -2130  F00Z C  
ATOM   1444  O   MET A 188      28.875  16.773  20.515  1.00 86.02      F00Z O  
ANISOU 1444  O   MET A 188    10010   6430  16245    839  -2109  -2067  F00Z O  
ATOM   1445  CB  MET A 188      28.685  14.157  22.092  1.00 89.42      F00Z C  
ANISOU 1445  CB  MET A 188    10416   7310  16250    792  -1525  -2321  F00Z C  
ATOM   1446  CG  MET A 188      28.508  13.450  23.426  1.00 90.75      F00Z C  
ANISOU 1446  CG  MET A 188    10545   7645  16289    758  -1190  -2567  F00Z C  
ATOM   1447  SD  MET A 188      29.518  14.159  24.745  1.00105.42      F00Z S  
ANISOU 1447  SD  MET A 188    12547   9511  17997    666  -1007  -2729  F00Z S  
ATOM   1448  CE  MET A 188      29.112  13.038  26.092  1.00 92.81      F00Z C  
ANISOU 1448  CE  MET A 188    10923   8135  16204    613   -641  -2977  F00Z C  
ATOM   1449  N   THR A 189      27.394  15.575  19.334  1.00 87.80      F00Z N  
ANISOU 1449  N   THR A 189    10060   6705  16593    924  -2269  -1967  F00Z N  
ATOM   1450  CA  THR A 189      27.702  16.252  18.082  1.00 82.11      F00Z C  
ANISOU 1450  CA  THR A 189     9459   5833  15904    907  -2599  -1708  F00Z C  
ATOM   1451  C   THR A 189      26.690  17.355  17.768  1.00 92.54      F00Z C  
ANISOU 1451  C   THR A 189    10590   6929  17642    986  -2841  -1779  F00Z C  
ATOM   1452  O   THR A 189      26.784  17.984  16.706  1.00 86.85      F00Z O  
ANISOU 1452  O   THR A 189     9959   6062  16980    971  -3147  -1573  F00Z O  
ATOM   1453  CB  THR A 189      27.737  15.243  16.925  1.00 88.23      F00Z C  
ANISOU 1453  CB  THR A 189    10349   6696  16477    877  -2725  -1463  F00Z C  
ATOM   1454  OG1 THR A 189      27.873  15.939  15.685  1.00 92.77      F00Z O  
ANISOU 1454  OG1 THR A 189    11040   7117  17093    848  -3055  -1225  F00Z O  
ATOM   1455  CG2 THR A 189      26.431  14.497  16.859  1.00 79.73      F00Z C  
ANISOU 1455  CG2 THR A 189     9057   5663  15572    953  -2721  -1575  F00Z C  
ATOM   1456  N   HIS A 190      25.723  17.582  18.665  1.00 88.23      F00Z N  
ANISOU 1456  N   HIS A 190     9786   6351  17385   1060  -2711  -2069  F00Z N  
ATOM   1457  CA  HIS A 190      24.674  18.601  18.494  1.00 95.96      F00Z C  
ANISOU 1457  CA  HIS A 190    10538   7111  18813   1139  -2922  -2181  F00Z C  
ATOM   1458  C   HIS A 190      23.926  18.427  17.172  1.00 93.80      F00Z C  
ANISOU 1458  C   HIS A 190    10219   6745  18674   1165  -3261  -2002  F00Z C  
ATOM   1459  O   HIS A 190      23.580  19.399  16.493  1.00 97.59      F00Z O  
ANISOU 1459  O   HIS A 190    10659   7011  19407   1190  -3576  -1930  F00Z O  
ATOM   1460  CB  HIS A 190      25.249  20.012  18.631  1.00 91.78      F00Z C  
ANISOU 1460  CB  HIS A 190    10073   6398  18399   1130  -3036  -2176  F00Z C  
ATOM   1461  CG  HIS A 190      25.966  20.242  19.926  1.00102.05      F00Z C  
ANISOU 1461  CG  HIS A 190    11426   7776  19574   1095  -2725  -2361  F00Z C  
ATOM   1462  ND1 HIS A 190      27.341  20.285  20.024  1.00109.38      F00Z N  
ANISOU 1462  ND1 HIS A 190    12619   8768  20172   1003  -2655  -2224  F00Z N  
ATOM   1463  CD2 HIS A 190      25.494  20.437  21.181  1.00107.44      F00Z C  
ANISOU 1463  CD2 HIS A 190    11935   8478  20410   1125  -2468  -2679  F00Z C  
ATOM   1464  CE1 HIS A 190      27.686  20.500  21.282  1.00105.67      F00Z C  
ANISOU 1464  CE1 HIS A 190    12142   8350  19656    981  -2388  -2446  F00Z C  
ATOM   1465  NE2 HIS A 190      26.584  20.594  22.005  1.00107.72      F00Z N  
ANISOU 1465  NE2 HIS A 190    12150   8589  20192   1052  -2263  -2723  F00Z N  
ATOM   1466  N   GLY A 191      23.667  17.168  16.812  1.00 94.19      F00Z N  
ANISOU 1466  N   GLY A 191    10284   6954  18551   1154  -3205  -1933  F00Z N  
ATOM   1467  CA  GLY A 191      22.877  16.844  15.646  1.00 93.29      F00Z C  
ANISOU 1467  CA  GLY A 191    10124   6773  18549   1170  -3499  -1793  F00Z C  
ATOM   1468  C   GLY A 191      23.652  16.746  14.354  1.00 92.86      F00Z C  
ANISOU 1468  C   GLY A 191    10365   6706  18211   1091  -3747  -1449  F00Z C  
ATOM   1469  O   GLY A 191      23.067  16.377  13.322  1.00 92.72      F00Z O  
ANISOU 1469  O   GLY A 191    10354   6649  18226   1085  -3994  -1314  F00Z O  
ATOM   1470  N   ASP A 192      24.944  17.065  14.377  1.00 90.90      F00Z N  
ANISOU 1470  N   ASP A 192    10363   6488  17685   1019  -3684  -1310  F00Z N  
ATOM   1471  CA  ASP A 192      25.792  16.988  13.200  1.00 86.27      F00Z C  
ANISOU 1471  CA  ASP A 192    10074   5902  16802    919  -3873   -990  F00Z C  
ATOM   1472  C   ASP A 192      26.079  15.526  12.856  1.00 98.29      F00Z C  
ANISOU 1472  C   ASP A 192    11717   7642  17986    872  -3737   -877  F00Z C  
ATOM   1473  O   ASP A 192      27.040  14.934  13.364  1.00 94.27      F00Z O  
ANISOU 1473  O   ASP A 192    11334   7298  17187    822  -3477   -864  F00Z O  
ATOM   1474  CB  ASP A 192      27.069  17.794  13.458  1.00 80.27      F00Z C  
ANISOU 1474  CB  ASP A 192     9508   5107  15885    847  -3811   -912  F00Z C  
ATOM   1475  CG  ASP A 192      27.862  18.072  12.200  1.00 92.12      F00Z C  
ANISOU 1475  CG  ASP A 192    11297   6550  17154    731  -4041   -594  F00Z C  
ATOM   1476  OD1 ASP A 192      27.532  17.468  11.149  1.00 88.51      F00Z O  
ANISOU 1476  OD1 ASP A 192    10925   6116  16589    696  -4212   -428  F00Z O  
ATOM   1477  OD2 ASP A 192      28.808  18.908  12.273  1.00 88.05      F00Z O1-
ANISOU 1477  OD2 ASP A 192    10928   5964  16563    665  -4043   -519  F00Z O1-
ATOM   1478  N   ASN A 193      25.230  14.933  12.006  1.00 95.09      F00Z N  
ANISOU 1478  N   ASN A 193    11267   7231  17630    885  -3921   -805  F00Z N  
ATOM   1479  CA  ASN A 193      25.416  13.551  11.576  1.00 93.27      F00Z C  
ANISOU 1479  CA  ASN A 193    11149   7192  17097    842  -3822   -694  F00Z C  
ATOM   1480  C   ASN A 193      26.621  13.386  10.651  1.00 99.42      F00Z C  
ANISOU 1480  C   ASN A 193    12265   8023  17489    714  -3880   -404  F00Z C  
ATOM   1481  O   ASN A 193      27.162  12.273  10.538  1.00 98.18      F00Z O  
ANISOU 1481  O   ASN A 193    12228   8049  17026    665  -3712   -323  F00Z O  
ATOM   1482  CB  ASN A 193      24.147  13.046  10.887  1.00 96.29      F00Z C  
ANISOU 1482  CB  ASN A 193    11394   7533  17657    883  -4026   -703  F00Z C  
ATOM   1483  N   ASN A 194      27.053  14.467   9.999  1.00 93.20      F00Z N  
ANISOU 1483  N   ASN A 194    11626   7076  16710    650  -4106   -252  F00Z N  
ATOM   1484  CA  ASN A 194      28.281  14.432   9.212  1.00 94.39      F00Z C  
ANISOU 1484  CA  ASN A 194    12094   7273  16498    508  -4121      4  F00Z C  
ATOM   1485  C   ASN A 194      29.499  14.196  10.099  1.00 93.87      F00Z C  
ANISOU 1485  C   ASN A 194    12102   7346  16217    468  -3794    -35  F00Z C  
ATOM   1486  O   ASN A 194      30.378  13.391   9.759  1.00 94.94      F00Z O  
ANISOU 1486  O   ASN A 194    12422   7630  16020    373  -3662    104  F00Z O  
ATOM   1487  CB  ASN A 194      28.419  15.736   8.431  1.00103.14      F00Z C  
ANISOU 1487  CB  ASN A 194    13330   8165  17692    445  -4423    150  F00Z C  
ATOM   1488  CG  ASN A 194      27.527  15.772   7.213  1.00107.86      F00Z C  
ANISOU 1488  CG  ASN A 194    13969   8647  18366    423  -4775    274  F00Z C  
ATOM   1489  OD1 ASN A 194      26.849  14.791   6.903  1.00109.50      F00Z O  
ANISOU 1489  OD1 ASN A 194    14118   8941  18545    449  -4790    259  F00Z O  
ATOM   1490  ND2 ASN A 194      27.504  16.909   6.526  1.00108.38      F00Z N  
ANISOU 1490  ND2 ASN A 194    14138   8508  18535    370  -5073    392  F00Z N  
ATOM   1491  N   GLU A 195      29.559  14.878  11.250  1.00 91.00      F00Z N  
ANISOU 1491  N   GLU A 195    11595   6934  16049    532  -3662   -233  F00Z N  
ATOM   1492  CA  GLU A 195      30.623  14.611  12.211  1.00 88.83      F00Z C  
ANISOU 1492  CA  GLU A 195    11370   6788  15592    494  -3359   -304  F00Z C  
ATOM   1493  C   GLU A 195      30.569  13.171  12.728  1.00 92.90      F00Z C  
ANISOU 1493  C   GLU A 195    11832   7520  15947    518  -3109   -391  F00Z C  
ATOM   1494  O   GLU A 195      31.614  12.570  13.019  1.00 85.17      F00Z O  
ANISOU 1494  O   GLU A 195    10979   6679  14703    443  -2911   -345  F00Z O  
ATOM   1495  CB  GLU A 195      30.535  15.590  13.381  1.00 89.62      F00Z C  
ANISOU 1495  CB  GLU A 195    11318   6792  15942    559  -3271   -530  F00Z C  
ATOM   1496  CG  GLU A 195      31.569  15.320  14.455  1.00 86.83      F00Z C  
ANISOU 1496  CG  GLU A 195    11015   6567  15411    514  -2972   -630  F00Z C  
ATOM   1497  CD  GLU A 195      31.893  16.531  15.287  1.00 95.76      F00Z C  
ANISOU 1497  CD  GLU A 195    12103   7575  16707    521  -2939   -766  F00Z C  
ATOM   1498  OE1 GLU A 195      31.522  17.661  14.889  1.00 98.34      F00Z O  
ANISOU 1498  OE1 GLU A 195    12400   7705  17259    545  -3162   -738  F00Z O  
ATOM   1499  OE2 GLU A 195      32.556  16.352  16.330  1.00 94.69      F00Z O1-
ANISOU 1499  OE2 GLU A 195    11977   7535  16467    493  -2699   -899  F00Z O1-
ATOM   1500  N   VAL A 196      29.365  12.602  12.850  1.00 90.34      F00Z N  
ANISOU 1500  N   VAL A 196    11314   7222  15790    617  -3119   -519  F00Z N  
ATOM   1501  CA  VAL A 196      29.238  11.223  13.313  1.00 87.98      F00Z C  
ANISOU 1501  CA  VAL A 196    10962   7120  15347    639  -2891   -600  F00Z C  
ATOM   1502  C   VAL A 196      29.809  10.265  12.275  1.00 88.33      F00Z C  
ANISOU 1502  C   VAL A 196    11214   7275  15072    550  -2927   -360  F00Z C  
ATOM   1503  O   VAL A 196      30.519   9.308  12.620  1.00 80.78      F00Z O  
ANISOU 1503  O   VAL A 196    10333   6485  13876    507  -2713   -349  F00Z O  
ATOM   1504  CB  VAL A 196      27.766  10.895  13.646  1.00 87.58      F00Z C  
ANISOU 1504  CB  VAL A 196    10645   7060  15572    754  -2895   -796  F00Z C  
ATOM   1505  CG1 VAL A 196      27.565   9.384  13.818  1.00 78.43      F00Z C  
ANISOU 1505  CG1 VAL A 196     9458   6097  14243    763  -2709   -829  F00Z C  
ATOM   1506  CG2 VAL A 196      27.305  11.651  14.888  1.00 87.25      F00Z C  
ANISOU 1506  CG2 VAL A 196    10393   6953  15806    827  -2763  -1073  F00Z C  
ATOM   1507  N   LYS A 197      29.508  10.502  10.991  1.00 86.64      F00Z N  
ANISOU 1507  N   LYS A 197    11102   6970  14849    511  -3201   -171  F00Z N  
ATOM   1508  CA  LYS A 197      30.104   9.683   9.937  1.00 86.32      F00Z C  
ANISOU 1508  CA  LYS A 197    11285   7030  14484    405  -3230     59  F00Z C  
ATOM   1509  C   LYS A 197      31.618   9.834   9.935  1.00 83.67      F00Z C  
ANISOU 1509  C   LYS A 197    11160   6749  13884    280  -3098    185  F00Z C  
ATOM   1510  O   LYS A 197      32.352   8.860   9.708  1.00 78.62      F00Z O  
ANISOU 1510  O   LYS A 197    10645   6261  12965    205  -2954    281  F00Z O  
ATOM   1511  CB  LYS A 197      29.521  10.055   8.571  1.00 85.81      F00Z C  
ANISOU 1511  CB  LYS A 197    11316   6841  14448    365  -3558    227  F00Z C  
ATOM   1512  N   ARG A 198      32.102  11.044  10.227  1.00 82.40      F00Z N  
ANISOU 1512  N   ARG A 198    11024   6463  13823    255  -3140    175  F00Z N  
ATOM   1513  CA  ARG A 198      33.541  11.259  10.338  1.00 85.47      F00Z C  
ANISOU 1513  CA  ARG A 198    11582   6894  13998    132  -3004    270  F00Z C  
ATOM   1514  C   ARG A 198      34.149  10.441  11.478  1.00 77.01      F00Z C  
ANISOU 1514  C   ARG A 198    10450   5984  12828    142  -2708    132  F00Z C  
ATOM   1515  O   ARG A 198      35.251   9.901  11.340  1.00 73.96      F00Z O  
ANISOU 1515  O   ARG A 198    10203   5708  12191     32  -2574    237  F00Z O  
ATOM   1516  CB  ARG A 198      33.836  12.746  10.537  1.00 90.54      F00Z C  
ANISOU 1516  CB  ARG A 198    12237   7359  14804    114  -3108    259  F00Z C  
ATOM   1517  N   ILE A 199      33.465  10.364  12.620  1.00 75.19      F00Z N  
ANISOU 1517  N   ILE A 199    10013   5765  12791    261  -2600   -110  F00Z N  
ATOM   1518  CA  ILE A 199      34.011   9.624  13.757  1.00 73.06      F00Z C  
ANISOU 1518  CA  ILE A 199     9701   5641  12419    259  -2332   -255  F00Z C  
ATOM   1519  C   ILE A 199      33.994   8.135  13.465  1.00 73.19      F00Z C  
ANISOU 1519  C   ILE A 199     9747   5827  12236    249  -2234   -198  F00Z C  
ATOM   1520  O   ILE A 199      34.931   7.396  13.811  1.00 61.48      F00Z O  
ANISOU 1520  O   ILE A 199     8339   4471  10548    177  -2066   -179  F00Z O  
ATOM   1521  CB  ILE A 199      33.229   9.952  15.039  1.00 72.88      F00Z C  
ANISOU 1521  CB  ILE A 199     9466   5590  12635    371  -2227   -541  F00Z C  
ATOM   1522  CG1 ILE A 199      33.443  11.417  15.427  1.00 74.61      F00Z C  
ANISOU 1522  CG1 ILE A 199     9670   5648  13029    368  -2296   -604  F00Z C  
ATOM   1523  CG2 ILE A 199      33.612   9.008  16.168  1.00 70.28      F00Z C  
ANISOU 1523  CG2 ILE A 199     9104   5427  12172    363  -1958   -697  F00Z C  
ATOM   1524  CD1 ILE A 199      33.027  11.718  16.831  1.00 75.65      F00Z C  
ANISOU 1524  CD1 ILE A 199     9639   5780  13325    438  -2130   -893  F00Z C  
ATOM   1525  N   TYR A 200      32.914   7.674  12.839  1.00 72.89      F00Z N  
ANISOU 1525  N   TYR A 200     9641   5786  12267    318  -2348   -176  F00Z N  
ATOM   1526  CA  TYR A 200      32.856   6.315  12.332  1.00 70.72      F00Z C  
ANISOU 1526  CA  TYR A 200     9415   5654  11800    302  -2295    -90  F00Z C  
ATOM   1527  C   TYR A 200      34.067   6.023  11.464  1.00 70.26      F00Z C  
ANISOU 1527  C   TYR A 200     9589   5656  11452    157  -2290    142  F00Z C  
ATOM   1528  O   TYR A 200      34.711   4.977  11.602  1.00 60.04      F00Z O  
ANISOU 1528  O   TYR A 200     8349   4505   9957    108  -2130    171  F00Z O  
ATOM   1529  CB  TYR A 200      31.565   6.122  11.544  1.00 66.07      F00Z C  
ANISOU 1529  CB  TYR A 200     8747   5017  11337    373  -2482    -65  F00Z C  
ATOM   1530  CG  TYR A 200      31.322   4.712  11.107  1.00 63.39      F00Z C  
ANISOU 1530  CG  TYR A 200     8432   4820  10834    373  -2427     -9  F00Z C  
ATOM   1531  CD1 TYR A 200      31.853   4.217   9.921  1.00 64.68      F00Z C  
ANISOU 1531  CD1 TYR A 200     8799   5035  10743    270  -2500    217  F00Z C  
ATOM   1532  CD2 TYR A 200      30.545   3.867  11.882  1.00 59.70      F00Z C  
ANISOU 1532  CD2 TYR A 200     7785   4439  10460    468  -2289   -191  F00Z C  
ATOM   1533  CE1 TYR A 200      31.605   2.917   9.531  1.00 62.92      F00Z C  
ANISOU 1533  CE1 TYR A 200     8595   4940  10374    271  -2449    259  F00Z C  
ATOM   1534  CE2 TYR A 200      30.301   2.582  11.506  1.00 62.38      F00Z C  
ANISOU 1534  CE2 TYR A 200     8140   4902  10661    471  -2243   -144  F00Z C  
ATOM   1535  CZ  TYR A 200      30.820   2.100  10.333  1.00 63.68      F00Z C  
ANISOU 1535  CZ  TYR A 200     8502   5110  10584    378  -2329     81  F00Z C  
ATOM   1536  OH  TYR A 200      30.546   0.794  10.000  1.00 62.51      F00Z O  
ANISOU 1536  OH  TYR A 200     8362   5084  10304    385  -2276    114  F00Z O  
ATOM   1537  N   SER A 201      34.411   6.954  10.578  1.00 64.78      F00Z N  
ANISOU 1537  N   SER A 201     9030   4850  10733     77  -2454    302  F00Z N  
ATOM   1538  CA  SER A 201      35.533   6.693   9.688  1.00 71.13      F00Z C  
ANISOU 1538  CA  SER A 201    10053   5718  11255    -80  -2424    513  F00Z C  
ATOM   1539  C   SER A 201      36.853   6.699  10.453  1.00 63.86      F00Z C  
ANISOU 1539  C   SER A 201     9167   4861  10234   -163  -2222    486  F00Z C  
ATOM   1540  O   SER A 201      37.741   5.880  10.171  1.00 64.00      F00Z O  
ANISOU 1540  O   SER A 201     9286   5006  10025   -264  -2091    581  F00Z O  
ATOM   1541  CB  SER A 201      35.551   7.699   8.541  1.00 77.49      F00Z C  
ANISOU 1541  CB  SER A 201    11007   6388  12049   -161  -2641    683  F00Z C  
ATOM   1542  OG  SER A 201      36.763   7.594   7.820  1.00 81.04      F00Z O  
ANISOU 1542  OG  SER A 201    11661   6898  12232   -330  -2563    859  F00Z O  
ATOM   1543  N   LYS A 202      36.981   7.568  11.457  1.00 66.35      F00Z N  
ANISOU 1543  N   LYS A 202     9390   5096  10725   -124  -2193    341  F00Z N  
ATOM   1544  CA  LYS A 202      38.190   7.573  12.283  1.00 59.27      F00Z C  
ANISOU 1544  CA  LYS A 202     8512   4257   9752   -203  -2019    291  F00Z C  
ATOM   1545  C   LYS A 202      38.378   6.224  12.979  1.00 59.12      F00Z C  
ANISOU 1545  C   LYS A 202     8434   4405   9622   -186  -1835    200  F00Z C  
ATOM   1546  O   LYS A 202      39.477   5.661  12.980  1.00 54.51      F00Z O  
ANISOU 1546  O   LYS A 202     7927   3923   8864   -297  -1717    270  F00Z O  
ATOM   1547  CB  LYS A 202      38.138   8.687  13.327  1.00 63.86      F00Z C  
ANISOU 1547  CB  LYS A 202     8994   4726  10543   -153  -2022    119  F00Z C  
ATOM   1548  CG  LYS A 202      38.630  10.077  12.865  1.00 63.28      F00Z C  
ANISOU 1548  CG  LYS A 202     9013   4499  10533   -229  -2148    219  F00Z C  
ATOM   1549  CD  LYS A 202      38.242  11.191  13.843  1.00 69.82      F00Z C  
ANISOU 1549  CD  LYS A 202     9722   5198  11610   -147  -2180     30  F00Z C  
ATOM   1550  CE  LYS A 202      39.412  11.565  14.740  1.00 70.33      F00Z C  
ANISOU 1550  CE  LYS A 202     9806   5280  11635   -233  -2048    -44  F00Z C  
ATOM   1551  NZ  LYS A 202      39.461  13.014  15.015  1.00 70.82      F00Z N  
ANISOU 1551  NZ  LYS A 202     9858   5172  11878   -230  -2142    -95  F00Z N  
ATOM   1552  N   LYS A 203      37.307   5.702  13.585  1.00 56.65      F00Z N  
ANISOU 1552  N   LYS A 203     7979   4123   9423    -54  -1809     38  F00Z N  
ATOM   1553  CA  LYS A 203      37.376   4.404  14.256  1.00 58.03      F00Z C  
ANISOU 1553  CA  LYS A 203     8102   4449   9498    -35  -1644    -57  F00Z C  
ATOM   1554  C   LYS A 203      37.648   3.278  13.260  1.00 58.74      F00Z C  
ANISOU 1554  C   LYS A 203     8296   4648   9376    -95  -1634    126  F00Z C  
ATOM   1555  O   LYS A 203      38.425   2.358  13.556  1.00 50.00      F00Z O  
ANISOU 1555  O   LYS A 203     7221   3662   8116   -158  -1502    137  F00Z O  
ATOM   1556  CB  LYS A 203      36.084   4.132  15.036  1.00 55.09      F00Z C  
ANISOU 1556  CB  LYS A 203     7555   4083   9293    110  -1605   -273  F00Z C  
ATOM   1557  CG  LYS A 203      35.766   5.141  16.119  1.00 63.79      F00Z C  
ANISOU 1557  CG  LYS A 203     8546   5100  10590    164  -1571   -485  F00Z C  
ATOM   1558  CD  LYS A 203      36.857   5.174  17.150  1.00 66.37      F00Z C  
ANISOU 1558  CD  LYS A 203     8913   5484  10822     82  -1429   -578  F00Z C  
ATOM   1559  CE  LYS A 203      36.539   6.162  18.242  1.00 66.82      F00Z C  
ANISOU 1559  CE  LYS A 203     8879   5465  11045    124  -1382   -797  F00Z C  
ATOM   1560  NZ  LYS A 203      37.649   6.223  19.230  1.00 64.46      F00Z N  
ANISOU 1560  NZ  LYS A 203     8637   5222  10633     28  -1268   -883  F00Z N  
ATOM   1561  N   GLU A 204      37.023   3.330  12.077  1.00 52.66      F00Z N  
ANISOU 1561  N   GLU A 204     7583   3838   8588    -83  -1778    264  F00Z N  
ATOM   1562  CA  GLU A 204      37.349   2.363  11.036  1.00 62.06      F00Z C  
ANISOU 1562  CA  GLU A 204     8899   5133   9550   -162  -1763    441  F00Z C  
ATOM   1563  C   GLU A 204      38.841   2.360  10.751  1.00 52.42      F00Z C  
ANISOU 1563  C   GLU A 204     7811   3968   8138   -326  -1658    568  F00Z C  
ATOM   1564  O   GLU A 204      39.462   1.297  10.654  1.00 49.74      F00Z O  
ANISOU 1564  O   GLU A 204     7512   3762   7626   -390  -1529    618  F00Z O  
ATOM   1565  CB  GLU A 204      36.567   2.666   9.757  1.00 30.00      F00Z C  
ATOM   1566  N   ARG A 205      39.428   3.544  10.622  1.00 51.73      F00Z N  
ANISOU 1566  N   ARG A 205     7783   3779   8094   -399  -1707    615  F00Z N  
ATOM   1567  CA  ARG A 205      40.853   3.658  10.337  1.00 52.18      F00Z C  
ANISOU 1567  CA  ARG A 205     7946   3881   8000   -566  -1599    723  F00Z C  
ATOM   1568  C   ARG A 205      41.714   3.101  11.466  1.00 51.56      F00Z C  
ANISOU 1568  C   ARG A 205     7786   3894   7911   -595  -1436    615  F00Z C  
ATOM   1569  O   ARG A 205      42.736   2.440  11.210  1.00 49.53      F00Z O  
ANISOU 1569  O   ARG A 205     7577   3747   7497   -714  -1307    694  F00Z O  
ATOM   1570  CB  ARG A 205      41.216   5.114  10.043  1.00 58.81      F00Z C  
ANISOU 1570  CB  ARG A 205     8852   4577   8917   -630  -1694    779  F00Z C  
ATOM   1571  CG  ARG A 205      42.662   5.235   9.612  1.00 66.83      F00Z C  
ANISOU 1571  CG  ARG A 205     9971   5638   9781   -814  -1569    894  F00Z C  
ATOM   1572  CD  ARG A 205      42.866   4.689   8.206  1.00 77.07      F00Z C  
ANISOU 1572  CD  ARG A 205    11421   7011  10853   -922  -1539   1067  F00Z C  
ATOM   1573  NE  ARG A 205      44.285   4.573   7.886  1.00 82.69      F00Z N  
ANISOU 1573  NE  ARG A 205    12194   7797  11427  -1098  -1360   1141  F00Z N  
ATOM   1574  CZ  ARG A 205      44.822   3.562   7.211  1.00 88.27      F00Z C  
ANISOU 1574  CZ  ARG A 205    12956   8647  11937  -1191  -1208   1212  F00Z C  
ATOM   1575  NH1 ARG A 205      44.097   2.512   6.844  1.00 81.27      F00Z N  
ANISOU 1575  NH1 ARG A 205    12078   7852  10950  -1125  -1215   1221  F00Z N  
ATOM   1576  NH2 ARG A 205      46.125   3.587   6.930  1.00 88.19      F00Z N  
ANISOU 1576  NH2 ARG A 205    12975   8690  11843  -1352  -1036   1258  F00Z N  
ATOM   1577  N   LEU A 206      41.337   3.381  12.715  1.00 47.70      F00Z N  
ANISOU 1577  N   LEU A 206     7172   3363   7589   -496  -1437    424  F00Z N  
ATOM   1578  CA  LEU A 206      42.073   2.812  13.837  1.00 48.20      F00Z C  
ANISOU 1578  CA  LEU A 206     7162   3530   7624   -523  -1302    304  F00Z C  
ATOM   1579  C   LEU A 206      42.071   1.285  13.742  1.00 42.33      F00Z C  
ANISOU 1579  C   LEU A 206     6372   3030   6682   -503  -1163    317  F00Z C  
ATOM   1580  O   LEU A 206      43.113   0.624  13.913  1.00 39.45      F00Z O  
ANISOU 1580  O   LEU A 206     5986   2829   6175   -583  -1027    339  F00Z O  
ATOM   1581  CB  LEU A 206      41.447   3.248  15.162  1.00 44.40      F00Z C  
ANISOU 1581  CB  LEU A 206     6559   3001   7310   -412  -1304     70  F00Z C  
ATOM   1582  CG  LEU A 206      42.067   2.663  16.447  1.00 48.27      F00Z C  
ANISOU 1582  CG  LEU A 206     6959   3682   7701   -424  -1145    -81  F00Z C  
ATOM   1583  CD1 LEU A 206      43.597   2.720  16.472  1.00 48.09      F00Z C  
ANISOU 1583  CD1 LEU A 206     6969   3727   7577   -569  -1085      0  F00Z C  
ATOM   1584  CD2 LEU A 206      41.474   3.353  17.687  1.00 52.74      F00Z C  
ANISOU 1584  CD2 LEU A 206     7451   4158   8429   -347  -1151   -315  F00Z C  
ATOM   1585  N   LEU A 207      40.893   0.713  13.482  1.00 37.40      F00Z N  
ANISOU 1585  N   LEU A 207     5720   2417   6072   -392  -1206    297  F00Z N  
ATOM   1586  CA  LEU A 207      40.799  -0.743  13.461  1.00 40.08      F00Z C  
ANISOU 1586  CA  LEU A 207     6011   2977   6241   -364  -1080    295  F00Z C  
ATOM   1587  C   LEU A 207      41.564  -1.336  12.285  1.00 40.69      F00Z C  
ANISOU 1587  C   LEU A 207     6197   3133   6130   -480  -1031    483  F00Z C  
ATOM   1588  O   LEU A 207      42.158  -2.413  12.418  1.00 39.35      F00Z O  
ANISOU 1588  O   LEU A 207     5983   3156   5813   -509   -885    481  F00Z O  
ATOM   1589  CB  LEU A 207      39.334  -1.180  13.452  1.00 41.55      F00Z C  
ANISOU 1589  CB  LEU A 207     6133   3145   6508   -226  -1138    221  F00Z C  
ATOM   1590  CG  LEU A 207      38.563  -0.836  14.734  1.00 54.02      F00Z C  
ANISOU 1590  CG  LEU A 207     7581   4686   8259   -118  -1118     -7  F00Z C  
ATOM   1591  CD1 LEU A 207      37.049  -0.926  14.538  1.00 52.82      F00Z C  
ANISOU 1591  CD1 LEU A 207     7356   4442   8271     12  -1208    -78  F00Z C  
ATOM   1592  CD2 LEU A 207      39.005  -1.770  15.872  1.00 48.96      F00Z C  
ANISOU 1592  CD2 LEU A 207     6863   4264   7475   -126   -931   -128  F00Z C  
ATOM   1593  N   GLU A 208      41.521  -0.696  11.115  1.00 39.08      F00Z N  
ANISOU 1593  N   GLU A 208     6144   2779   5928   -553  -1149    641  F00Z N  
ATOM   1594  CA  GLU A 208      42.315  -1.193   9.993  1.00 44.31      F00Z C  
ANISOU 1594  CA  GLU A 208     6932   3512   6394   -693  -1071    806  F00Z C  
ATOM   1595  C   GLU A 208      43.803  -1.146  10.284  1.00 39.29      F00Z C  
ANISOU 1595  C   GLU A 208     6267   2959   5703   -821   -915    808  F00Z C  
ATOM   1596  O   GLU A 208      44.524  -2.047   9.873  1.00 42.05      F00Z O  
ANISOU 1596  O   GLU A 208     6615   3457   5905   -896   -765    851  F00Z O  
ATOM   1597  CB  GLU A 208      42.006  -0.388   8.729  1.00 30.00      F00Z C  
ATOM   1598  N   ILE A 209      44.285  -0.125  10.983  1.00 37.72      F00Z N  
ANISOU 1598  N   ILE A 209     6034   2661   5638   -847   -948    751  F00Z N  
ATOM   1599  CA  ILE A 209      45.718  -0.084  11.294  1.00 36.61      F00Z C  
ANISOU 1599  CA  ILE A 209     5844   2591   5474   -969   -813    744  F00Z C  
ATOM   1600  C   ILE A 209      46.051  -1.244  12.241  1.00 38.58      F00Z C  
ANISOU 1600  C   ILE A 209     5932   3054   5674   -904   -686    621  F00Z C  
ATOM   1601  O   ILE A 209      47.055  -1.974  12.073  1.00 35.37      F00Z O  
ANISOU 1601  O   ILE A 209     5477   2775   5188   -985   -547    644  F00Z O  
ATOM   1602  CB  ILE A 209      46.104   1.298  11.897  1.00 40.08      F00Z C  
ANISOU 1602  CB  ILE A 209     6282   2865   6082  -1007   -898    701  F00Z C  
ATOM   1603  CG1 ILE A 209      46.265   2.362  10.810  1.00 49.34      F00Z C  
ANISOU 1603  CG1 ILE A 209     7614   3874   7261  -1119   -971    850  F00Z C  
ATOM   1604  CG2 ILE A 209      47.400   1.268  12.652  1.00 40.26      F00Z C  
ANISOU 1604  CG2 ILE A 209     6197   2973   6128  -1086   -787    633  F00Z C  
ATOM   1605  CD1 ILE A 209      45.852   3.777  11.282  1.00 54.46      F00Z C  
ANISOU 1605  CD1 ILE A 209     8255   4353   8085  -1059  -1115    788  F00Z C  
ATOM   1606  N   ILE A 210      45.159  -1.496  13.189  1.00 35.99      F00Z N  
ANISOU 1606  N   ILE A 210     5521   2760   5393   -761   -731    489  F00Z N  
ATOM   1607  CA  ILE A 210      45.346  -2.664  14.064  1.00 32.13      F00Z C  
ANISOU 1607  CA  ILE A 210     4912   2463   4834   -706   -630    388  F00Z C  
ATOM   1608  C   ILE A 210      45.350  -3.972  13.257  1.00 33.76      F00Z C  
ANISOU 1608  C   ILE A 210     5123   2811   4893   -711   -535    466  F00Z C  
ATOM   1609  O   ILE A 210      46.224  -4.827  13.440  1.00 34.38      F00Z O  
ANISOU 1609  O   ILE A 210     5128   3023   4910   -751   -427    457  F00Z O  
ATOM   1610  CB  ILE A 210      44.280  -2.661  15.171  1.00 31.65      F00Z C  
ANISOU 1610  CB  ILE A 210     4790   2402   4833   -573   -678    230  F00Z C  
ATOM   1611  CG1 ILE A 210      44.562  -1.482  16.129  1.00 35.71      F00Z C  
ANISOU 1611  CG1 ILE A 210     5289   2800   5478   -590   -737    124  F00Z C  
ATOM   1612  CG2 ILE A 210      44.307  -3.978  15.960  1.00 33.62      F00Z C  
ANISOU 1612  CG2 ILE A 210     4954   2845   4976   -526   -583    150  F00Z C  
ATOM   1613  CD1 ILE A 210      43.467  -1.297  17.139  1.00 39.32      F00Z C  
ANISOU 1613  CD1 ILE A 210     5704   3228   6009   -478   -765    -48  F00Z C  
ATOM   1614  N   LEU A 211      44.359  -4.160  12.381  1.00 34.68      F00Z N  
ANISOU 1614  N   LEU A 211     5321   2891   4965   -666   -586    534  F00Z N  
ATOM   1615  CA  LEU A 211      44.236  -5.389  11.592  1.00 35.56      F00Z C  
ANISOU 1615  CA  LEU A 211     5451   3126   4932   -667   -506    598  F00Z C  
ATOM   1616  C   LEU A 211      45.417  -5.558  10.649  1.00 37.79      F00Z C  
ANISOU 1616  C   LEU A 211     5791   3439   5126   -819   -391    704  F00Z C  
ATOM   1617  O   LEU A 211      45.862  -6.686  10.382  1.00 35.51      F00Z O  
ANISOU 1617  O   LEU A 211     5458   3289   4744   -839   -266    708  F00Z O  
ATOM   1618  CB  LEU A 211      42.908  -5.356  10.828  1.00 36.06      F00Z C  
ANISOU 1618  CB  LEU A 211     5605   3109   4986   -599   -622    650  F00Z C  
ATOM   1619  CG  LEU A 211      41.789  -6.272  11.279  1.00 48.33      F00Z C  
ANISOU 1619  CG  LEU A 211     7077   4749   6538   -461   -632    562  F00Z C  
ATOM   1620  CD1 LEU A 211      41.558  -6.112  12.749  1.00 43.18      F00Z C  
ANISOU 1620  CD1 LEU A 211     6300   4119   5987   -379   -621    400  F00Z C  
ATOM   1621  CD2 LEU A 211      40.568  -5.748  10.520  1.00 52.07      F00Z C  
ANISOU 1621  CD2 LEU A 211     7637   5070   7077   -409   -801    616  F00Z C  
ATOM   1622  N   THR A 212      45.944  -4.452  10.149  1.00 37.87      F00Z N  
ANISOU 1622  N   THR A 212     5897   3316   5177   -934   -422    782  F00Z N  
ATOM   1623  CA  THR A 212      47.121  -4.502   9.314  1.00 36.71      F00Z C  
ANISOU 1623  CA  THR A 212     5799   3187   4961  -1103   -284    864  F00Z C  
ATOM   1624  C   THR A 212      48.314  -5.029  10.088  1.00 39.23      F00Z C  
ANISOU 1624  C   THR A 212     5942   3625   5340  -1129   -153    775  F00Z C  
ATOM   1625  O   THR A 212      49.061  -5.878   9.572  1.00 39.39      F00Z O  
ANISOU 1625  O   THR A 212     5923   3746   5299  -1201      4    787  F00Z O  
ATOM   1626  CB  THR A 212      47.385  -3.108   8.733  1.00 42.79      F00Z C  
ANISOU 1626  CB  THR A 212     6714   3770   5774  -1229   -354    964  F00Z C  
ATOM   1627  OG1 THR A 212      46.276  -2.769   7.886  1.00 41.65      F00Z O  
ANISOU 1627  OG1 THR A 212     6747   3510   5569  -1209   -500   1065  F00Z O  
ATOM   1628  CG2 THR A 212      48.673  -3.082   7.953  1.00 46.12      F00Z C  
ANISOU 1628  CG2 THR A 212     7178   4207   6137  -1427   -179   1032  F00Z C  
ATOM   1629  N   LYS A 213      48.469  -4.608  11.358  1.00 34.65      F00Z N  
ANISOU 1629  N   LYS A 213     5251   3031   4885  -1066   -222    673  F00Z N  
ATOM   1630  CA  LYS A 213      49.567  -5.170  12.136  1.00 32.23      F00Z C  
ANISOU 1630  CA  LYS A 213     4779   2825   4640  -1086   -141    592  F00Z C  
ATOM   1631  C   LYS A 213      49.297  -6.615  12.547  1.00 32.14      F00Z C  
ANISOU 1631  C   LYS A 213     4675   2973   4563   -984    -99    533  F00Z C  
ATOM   1632  O   LYS A 213      50.220  -7.441  12.583  1.00 34.12      F00Z O  
ANISOU 1632  O   LYS A 213     4814   3315   4835  -1020      0    510  F00Z O  
ATOM   1633  CB  LYS A 213      49.882  -4.334  13.385  1.00 32.51      F00Z C  
ANISOU 1633  CB  LYS A 213     4747   2799   4808  -1069   -241    501  F00Z C  
ATOM   1634  CG  LYS A 213      51.163  -4.752  14.054  1.00 34.21      F00Z C  
ANISOU 1634  CG  LYS A 213     4806   3083   5107  -1119   -191    440  F00Z C  
ATOM   1635  CD  LYS A 213      51.515  -3.923  15.277  1.00 37.28      F00Z C  
ANISOU 1635  CD  LYS A 213     5148   3406   5611  -1118   -306    350  F00Z C  
ATOM   1636  CE  LYS A 213      52.695  -4.538  15.998  1.00 46.15      F00Z C  
ANISOU 1636  CE  LYS A 213     6114   4604   6819  -1152   -295    289  F00Z C  
ATOM   1637  NZ  LYS A 213      53.376  -3.572  16.869  1.00 42.66      F00Z N  
ANISOU 1637  NZ  LYS A 213     5632   4070   6505  -1207   -395    227  F00Z N  
ATOM   1638  N   ILE A 214      48.047  -6.964  12.826  1.00 30.46      F00Z N  
ANISOU 1638  N   ILE A 214     4499   2786   4289   -859   -171    506  F00Z N  
ATOM   1639  CA  ILE A 214      47.738  -8.366  13.095  1.00 31.44      F00Z C  
ANISOU 1639  CA  ILE A 214     4555   3053   4340   -775   -125    465  F00Z C  
ATOM   1640  C   ILE A 214      48.157  -9.235  11.908  1.00 36.78      F00Z C  
ANISOU 1640  C   ILE A 214     5245   3795   4936   -838      6    536  F00Z C  
ATOM   1641  O   ILE A 214      48.778 -10.290  12.069  1.00 32.47      F00Z O  
ANISOU 1641  O   ILE A 214     4592   3351   4393   -834     88    502  F00Z O  
ATOM   1642  CB  ILE A 214      46.252  -8.522  13.400  1.00 26.70      F00Z C  
ANISOU 1642  CB  ILE A 214     3998   2453   3693   -650   -206    429  F00Z C  
ATOM   1643  CG1 ILE A 214      45.949  -7.987  14.822  1.00 28.49      F00Z C  
ANISOU 1643  CG1 ILE A 214     4183   2652   3991   -591   -289    313  F00Z C  
ATOM   1644  CG2 ILE A 214      45.861 -10.039  13.248  1.00 29.44      F00Z C  
ANISOU 1644  CG2 ILE A 214     4307   2938   3941   -587   -141    423  F00Z C  
ATOM   1645  CD1 ILE A 214      44.457  -7.900  15.097  1.00 30.47      F00Z C  
ANISOU 1645  CD1 ILE A 214     4465   2873   4239   -482   -349    256  F00Z C  
ATOM   1646  N   LYS A 215      47.778  -8.823  10.698  1.00 33.59      F00Z N  
ANISOU 1646  N   LYS A 215     4983   3323   4456   -898     21    631  F00Z N  
ATOM   1647  CA  LYS A 215      48.112  -9.594   9.511  1.00 34.58      F00Z C  
ANISOU 1647  CA  LYS A 215     5157   3505   4478   -977    159    689  F00Z C  
ATOM   1648  C   LYS A 215      49.628  -9.683   9.320  1.00 37.65      F00Z C  
ANISOU 1648  C   LYS A 215     5451   3915   4938  -1105    314    672  F00Z C  
ATOM   1649  O   LYS A 215      50.164 -10.749   8.986  1.00 37.69      F00Z O  
ANISOU 1649  O   LYS A 215     5378   4014   4928  -1124    449    642  F00Z O  
ATOM   1650  CB  LYS A 215      47.467  -8.946   8.278  1.00 39.80      F00Z C  
ANISOU 1650  CB  LYS A 215     6029   4063   5029  -1047    118    804  F00Z C  
ATOM   1651  CG  LYS A 215      47.983  -9.545   6.965  1.00 42.74      F00Z C  
ANISOU 1651  CG  LYS A 215     6494   4477   5269  -1179    285    863  F00Z C  
ATOM   1652  CD  LYS A 215      47.238  -8.958   5.741  1.00 49.96      F00Z C  
ANISOU 1652  CD  LYS A 215     7662   5283   6038  -1259    209    992  F00Z C  
ATOM   1653  CE  LYS A 215      47.484  -9.763   4.471  1.00 56.58      F00Z C  
ANISOU 1653  CE  LYS A 215     8612   6186   6699  -1369    366   1029  F00Z C  
ATOM   1654  NZ  LYS A 215      48.707  -9.277   3.739  1.00 69.40      F00Z N  
ANISOU 1654  NZ  LYS A 215    10243   7810   8314  -1521    531   1029  F00Z N  
ATOM   1655  N   LYS A 216      50.329  -8.549   9.468  1.00 36.09      F00Z N  
ANISOU 1655  N   LYS A 216     5255   3621   4838  -1198    302    686  F00Z N  
ATOM   1656  CA  LYS A 216      51.786  -8.550   9.342  1.00 39.67      F00Z C  
ANISOU 1656  CA  LYS A 216     5591   4081   5399  -1326    449    657  F00Z C  
ATOM   1657  C   LYS A 216      52.431  -9.516  10.349  1.00 41.55      F00Z C  
ANISOU 1657  C   LYS A 216     5606   4417   5763  -1246    456    549  F00Z C  
ATOM   1658  O   LYS A 216      53.305 -10.322   9.984  1.00 38.62      F00Z O  
ANISOU 1658  O   LYS A 216     5118   4105   5452  -1299    605    510  F00Z O  
ATOM   1659  CB  LYS A 216      52.336  -7.129   9.516  1.00 39.63      F00Z C  
ANISOU 1659  CB  LYS A 216     5614   3947   5497  -1427    404    682  F00Z C  
ATOM   1660  CG  LYS A 216      53.839  -7.063   9.653  1.00 48.52      F00Z C  
ANISOU 1660  CG  LYS A 216     6575   5071   6789  -1544    529    628  F00Z C  
ATOM   1661  CD  LYS A 216      54.352  -5.609   9.868  1.00 55.87      F00Z C  
ANISOU 1661  CD  LYS A 216     7534   5863   7829  -1649    473    653  F00Z C  
ATOM   1662  CE  LYS A 216      55.758  -5.449   9.336  1.00 56.23      F00Z C  
ANISOU 1662  CE  LYS A 216     7483   5886   7997  -1832    665    638  F00Z C  
ATOM   1663  NZ  LYS A 216      55.825  -5.184   7.857  1.00 67.98      F00Z N  
ANISOU 1663  NZ  LYS A 216     9154   7330   9344  -2009    843    734  F00Z N  
ATOM   1664  N   LYS A 217      52.035  -9.442  11.622  1.00 35.35      F00Z N  
ANISOU 1664  N   LYS A 217     4764   3640   5026  -1128    294    496  F00Z N  
ATOM   1665  CA  LYS A 217      52.640 -10.331  12.643  1.00 36.08      F00Z C  
ANISOU 1665  CA  LYS A 217     4676   3807   5224  -1064    259    409  F00Z C  
ATOM   1666  C   LYS A 217      52.238 -11.811  12.490  1.00 34.84      F00Z C  
ANISOU 1666  C   LYS A 217     4482   3762   4992   -978    306    393  F00Z C  
ATOM   1667  O   LYS A 217      53.038 -12.717  12.796  1.00 34.20      F00Z O  
ANISOU 1667  O   LYS A 217     4246   3731   5018   -968    337    340  F00Z O  
ATOM   1668  CB  LYS A 217      52.277  -9.874  14.060  1.00 38.89      F00Z C  
ANISOU 1668  CB  LYS A 217     5025   4141   5611   -984     76    357  F00Z C  
ATOM   1669  CG  LYS A 217      52.795  -8.437  14.362  1.00 39.90      F00Z C  
ANISOU 1669  CG  LYS A 217     5167   4151   5841  -1067     15    354  F00Z C  
ATOM   1670  CD  LYS A 217      54.300  -8.336  14.393  1.00 51.18      F00Z C  
ANISOU 1670  CD  LYS A 217     6441   5553   7453  -1174     68    326  F00Z C  
ATOM   1671  CE  LYS A 217      54.824  -8.838  15.693  1.00 55.16      F00Z C  
ANISOU 1671  CE  LYS A 217     6813   6089   8056  -1121    -63    246  F00Z C  
ATOM   1672  NZ  LYS A 217      56.244  -8.561  15.829  1.00 59.48      F00Z N  
ANISOU 1672  NZ  LYS A 217     7197   6583   8818  -1221    -55    211  F00Z N  
ATOM   1673  N   LEU A 218      51.028 -12.084  12.023  1.00 30.59      F00Z N  
ANISOU 1673  N   LEU A 218     4076   3253   4294   -915    298    434  F00Z N  
ATOM   1674  CA  LEU A 218      50.646 -13.468  11.786  1.00 30.38      F00Z C  
ANISOU 1674  CA  LEU A 218     4022   3324   4197   -845    349    420  F00Z C  
ATOM   1675  C   LEU A 218      51.395 -14.063  10.594  1.00 32.41      F00Z C  
ANISOU 1675  C   LEU A 218     4248   3606   4462   -938    541    427  F00Z C  
ATOM   1676  O   LEU A 218      51.753 -15.242  10.609  1.00 32.88      F00Z O  
ANISOU 1676  O   LEU A 218     4195   3731   4566   -903    601    379  F00Z O  
ATOM   1677  CB  LEU A 218      49.152 -13.535  11.502  1.00 36.86      F00Z C  
ANISOU 1677  CB  LEU A 218     4988   4155   4861   -766    292    460  F00Z C  
ATOM   1678  CG  LEU A 218      48.262 -13.650  12.698  1.00 44.18      F00Z C  
ANISOU 1678  CG  LEU A 218     5909   5105   5772   -649    156    415  F00Z C  
ATOM   1679  CD1 LEU A 218      46.823 -13.656  12.146  1.00 43.51      F00Z C  
ANISOU 1679  CD1 LEU A 218     5949   5014   5570   -588    122    451  F00Z C  
ATOM   1680  CD2 LEU A 218      48.637 -14.966  13.508  1.00 39.05      F00Z C  
ANISOU 1680  CD2 LEU A 218     5135   4547   5155   -592    149    359  F00Z C  
ATOM   1681  N   ARG A 219      51.586 -13.281   9.525  1.00 33.68      F00Z N  
ANISOU 1681  N   ARG A 219     4521   3706   4571  -1063    642    484  F00Z N  
ATOM   1682  CA  ARG A 219      52.357 -13.772   8.369  1.00 35.52      F00Z C  
ANISOU 1682  CA  ARG A 219     4740   3958   4798  -1184    861    473  F00Z C  
ATOM   1683  C   ARG A 219      53.774 -14.183   8.764  1.00 45.48      F00Z C  
ANISOU 1683  C   ARG A 219     5764   5229   6287  -1223    955    380  F00Z C  
ATOM   1684  O   ARG A 219      54.352 -15.104   8.163  1.00 43.70      F00Z O  
ANISOU 1684  O   ARG A 219     5448   5046   6109  -1260   1124    321  F00Z O  
ATOM   1685  CB  ARG A 219      52.408 -12.670   7.279  1.00 40.49      F00Z C  
ANISOU 1685  CB  ARG A 219     5556   4502   5324  -1344    944    557  F00Z C  
ATOM   1686  CG  ARG A 219      51.070 -12.536   6.488  1.00 42.76      F00Z C  
ANISOU 1686  CG  ARG A 219     6091   4774   5383  -1328    872    653  F00Z C  
ATOM   1687  CD  ARG A 219      51.184 -11.486   5.306  1.00 43.77      F00Z C  
ANISOU 1687  CD  ARG A 219     6440   4800   5389  -1515    941    755  F00Z C  
ATOM   1688  NE  ARG A 219      52.448 -10.760   5.335  1.00 62.20      F00Z N  
ANISOU 1688  NE  ARG A 219     8694   7080   7858  -1656   1061    734  F00Z N  
ATOM   1689  CZ  ARG A 219      52.609  -9.439   5.465  1.00 67.43      F00Z C  
ANISOU 1689  CZ  ARG A 219     9426   7629   8564  -1728    982    793  F00Z C  
ATOM   1690  NH1 ARG A 219      51.576  -8.602   5.597  1.00 58.75      F00Z N  
ANISOU 1690  NH1 ARG A 219     8484   6442   7396  -1673    775    880  F00Z N  
ATOM   1691  NH2 ARG A 219      53.842  -8.940   5.487  1.00 65.74      F00Z N  
ANISOU 1691  NH2 ARG A 219     9092   7391   8494  -1831   1094    751  F00Z N  
ATOM   1692  N   GLN A 220      54.347 -13.493   9.761  1.00 38.57      F00Z N  
ANISOU 1692  N   GLN A 220     4781   4304   5570  -1217    841    356  F00Z N  
ATOM   1693  CA  GLN A 220      55.692 -13.684  10.272  1.00 42.77      F00Z C  
ANISOU 1693  CA  GLN A 220     5077   4817   6357  -1253    873    271  F00Z C  
ATOM   1694  C   GLN A 220      55.782 -14.751  11.338  1.00 39.70      F00Z C  
ANISOU 1694  C   GLN A 220     4532   4477   6075  -1117    735    211  F00Z C  
ATOM   1695  O   GLN A 220      56.891 -15.067  11.777  1.00 41.64      F00Z O  
ANISOU 1695  O   GLN A 220     4566   4697   6558  -1132    729    139  F00Z O  
ATOM   1696  CB  GLN A 220      56.197 -12.365  10.914  1.00 48.22      F00Z C  
ANISOU 1696  CB  GLN A 220     5746   5417   7158  -1313    771    281  F00Z C  
ATOM   1697  CG  GLN A 220      56.966 -11.392  10.085  1.00 56.34      F00Z C  
ANISOU 1697  CG  GLN A 220     6795   6367   8243  -1493    930    299  F00Z C  
ATOM   1698  CD  GLN A 220      56.986  -9.968  10.745  1.00 62.53      F00Z C  
ANISOU 1698  CD  GLN A 220     7635   7055   9068  -1527    780    335  F00Z C  
ATOM   1699  OE1 GLN A 220      56.867  -8.947  10.055  1.00 62.38      F00Z O  
ANISOU 1699  OE1 GLN A 220     7767   6963   8970  -1641    838    405  F00Z O  
ATOM   1700  NE2 GLN A 220      57.066  -9.924  12.102  1.00 55.02      F00Z N  
ANISOU 1700  NE2 GLN A 220     6584   6098   8224  -1428    572    289  F00Z N  
ATOM   1701  N   ALA A 221      54.654 -15.284  11.799  1.00 35.14      F00Z N  
ANISOU 1701  N   ALA A 221     4054   3956   5343   -992    613    240  F00Z N  
ATOM   1702  CA  ALA A 221      54.699 -16.324  12.811  1.00 37.28      F00Z C  
ANISOU 1702  CA  ALA A 221     4211   4266   5690   -880    477    197  F00Z C  
ATOM   1703  C   ALA A 221      54.858 -17.690  12.136  1.00 40.19      F00Z C  
ANISOU 1703  C   ALA A 221     4496   4685   6089   -853    606    159  F00Z C  
ATOM   1704  O   ALA A 221      54.713 -17.831  10.917  1.00 37.01      F00Z O  
ANISOU 1704  O   ALA A 221     4160   4303   5600   -913    796    165  F00Z O  
ATOM   1705  CB  ALA A 221      53.435 -16.281  13.677  1.00 36.78      F00Z C  
ANISOU 1705  CB  ALA A 221     4290   4235   5451   -776    307    234  F00Z C  
ATOM   1706  N   LYS A 222      55.139 -18.711  12.947  1.00 36.68      F00Z N  
ANISOU 1706  N   LYS A 222     3922   4253   5761   -768    490    119  F00Z N  
ATOM   1707  CA  LYS A 222      55.276 -20.057  12.423  1.00 35.31      F00Z C  
ANISOU 1707  CA  LYS A 222     3659   4114   5644   -728    587     74  F00Z C  
ATOM   1708  C   LYS A 222      54.382 -21.037  13.174  1.00 41.49      F00Z C  
ANISOU 1708  C   LYS A 222     4500   4944   6320   -605    432    101  F00Z C  
ATOM   1709  O   LYS A 222      54.054 -20.862  14.347  1.00 37.32      F00Z O  
ANISOU 1709  O   LYS A 222     4017   4411   5752   -557    232    130  F00Z O  
ATOM   1710  CB  LYS A 222      56.730 -20.527  12.463  1.00 43.68      F00Z C  
ANISOU 1710  CB  LYS A 222     4456   5113   7027   -759    627    -19  F00Z C  
ATOM   1711  CG  LYS A 222      57.596 -19.730  11.464  1.00 45.47      F00Z C  
ANISOU 1711  CG  LYS A 222     4620   5301   7357   -904    858    -64  F00Z C  
ATOM   1712  CD  LYS A 222      58.830 -20.492  11.072  1.00 53.63      F00Z C  
ANISOU 1712  CD  LYS A 222     5389   6288   8699   -936    995   -186  F00Z C  
ATOM   1713  CE  LYS A 222      59.728 -19.665  10.170  1.00 65.06      F00Z C  
ANISOU 1713  CE  LYS A 222     6769   7694  10258  -1101   1241   -242  F00Z C  
ATOM   1714  NZ  LYS A 222      60.894 -20.488   9.728  1.00 68.45      F00Z N  
ANISOU 1714  NZ  LYS A 222     6981   8091  10936  -1090   1366   -381  F00Z N  
ATOM   1715  N   PHE A 223      53.992 -22.086  12.467  1.00 35.79      F00Z N  
ANISOU 1715  N   PHE A 223     3789   4266   5545   -569    538     85  F00Z N  
ATOM   1716  CA  PHE A 223      53.045 -23.076  12.959  1.00 30.32      F00Z C  
ANISOU 1716  CA  PHE A 223     3167   3621   4734   -467    429    113  F00Z C  
ATOM   1717  C   PHE A 223      53.644 -24.448  12.673  1.00 34.81      F00Z C  
ANISOU 1717  C   PHE A 223     3578   4175   5472   -430    479     49  F00Z C  
ATOM   1718  O   PHE A 223      54.500 -24.576  11.792  1.00 36.70      F00Z O  
ANISOU 1718  O   PHE A 223     3695   4388   5862   -488    657    -24  F00Z O  
ATOM   1719  CB  PHE A 223      51.702 -22.935  12.261  1.00 34.33      F00Z C  
ANISOU 1719  CB  PHE A 223     3873   4189   4980   -457    503    164  F00Z C  
ATOM   1720  CG  PHE A 223      51.022 -21.648  12.584  1.00 31.88      F00Z C  
ANISOU 1720  CG  PHE A 223     3705   3875   4535   -476    434    218  F00Z C  
ATOM   1721  CD1 PHE A 223      51.373 -20.479  11.899  1.00 34.93      F00Z C  
ANISOU 1721  CD1 PHE A 223     4132   4223   4917   -570    528    232  F00Z C  
ATOM   1722  CD2 PHE A 223      50.134 -21.587  13.655  1.00 34.78      F00Z C  
ANISOU 1722  CD2 PHE A 223     4155   4261   4800   -410    276    245  F00Z C  
ATOM   1723  CE1 PHE A 223      50.757 -19.279  12.238  1.00 34.74      F00Z C  
ANISOU 1723  CE1 PHE A 223     4229   4175   4796   -581    446    277  F00Z C  
ATOM   1724  CE2 PHE A 223      49.496 -20.401  13.995  1.00 35.13      F00Z C  
ANISOU 1724  CE2 PHE A 223     4312   4288   4748   -422    219    272  F00Z C  
ATOM   1725  CZ  PHE A 223      49.819 -19.240  13.266  1.00 34.04      F00Z C  
ANISOU 1725  CZ  PHE A 223     4208   4104   4621   -501    295    289  F00Z C  
ATOM   1726  N   PRO A 224      53.268 -25.468  13.435  1.00 33.84      F00Z N  
ANISOU 1726  N   PRO A 224     3451   4057   5348   -343    330     65  F00Z N  
ATOM   1727  CA  PRO A 224      53.812 -26.796  13.171  1.00 37.72      F00Z C  
ANISOU 1727  CA  PRO A 224     3792   4517   6024   -300    360      3  F00Z C  
ATOM   1728  C   PRO A 224      53.444 -27.225  11.754  1.00 43.01      F00Z C  
ANISOU 1728  C   PRO A 224     4505   5232   6604   -324    604    -40  F00Z C  
ATOM   1729  O   PRO A 224      52.336 -26.979  11.268  1.00 33.66      F00Z O  
ANISOU 1729  O   PRO A 224     3508   4114   5166   -330    660     10  F00Z O  
ATOM   1730  CB  PRO A 224      53.153 -27.689  14.250  1.00 40.72      F00Z C  
ANISOU 1730  CB  PRO A 224     4235   4899   6336   -215    143     59  F00Z C  
ATOM   1731  CG  PRO A 224      52.626 -26.768  15.327  1.00 35.51      F00Z C  
ANISOU 1731  CG  PRO A 224     3716   4258   5520   -227    -18    131  F00Z C  
ATOM   1732  CD  PRO A 224      52.461 -25.386  14.677  1.00 35.61      F00Z C  
ANISOU 1732  CD  PRO A 224     3801   4300   5429   -295    120    134  F00Z C  
ATOM   1733  N   SER A 225      54.382 -27.878  11.075  1.00 41.84      F00Z N  
ANISOU 1733  N   SER A 225     4181   5040   6676   -342    747   -144  F00Z N  
ATOM   1734  CA  SER A 225      54.082 -28.164   9.680  1.00 46.77      F00Z C  
ANISOU 1734  CA  SER A 225     4874   5707   7187   -393   1000   -195  F00Z C  
ATOM   1735  C   SER A 225      53.024 -29.243   9.530  1.00 47.26      F00Z C  
ANISOU 1735  C   SER A 225     5046   5814   7098   -317    968   -172  F00Z C  
ATOM   1736  O   SER A 225      52.367 -29.312   8.483  1.00 54.32      F00Z O  
ANISOU 1736  O   SER A 225     6080   6760   7799   -358   1123   -178  F00Z O  
ATOM   1737  CB  SER A 225      55.364 -28.516   8.917  1.00 60.73      F00Z C  
ANISOU 1737  CB  SER A 225     6430   7417   9229   -453   1211   -340  F00Z C  
ATOM   1738  OG  SER A 225      56.064 -29.542   9.572  1.00 58.32      F00Z O  
ANISOU 1738  OG  SER A 225     5903   7031   9223   -367   1089   -404  F00Z O  
ATOM   1739  N   ARG A 226      52.742 -30.029  10.565  1.00 38.24      F00Z N  
ANISOU 1739  N   ARG A 226     3872   4651   6006   -219    756   -133  F00Z N  
ATOM   1740  CA  ARG A 226      51.751 -31.049  10.283  1.00 36.71      F00Z C  
ANISOU 1740  CA  ARG A 226     3779   4496   5674   -164    758   -119  F00Z C  
ATOM   1741  C   ARG A 226      50.331 -30.543  10.431  1.00 40.23      F00Z C  
ANISOU 1741  C   ARG A 226     4450   5020   5816   -157    695    -18  F00Z C  
ATOM   1742  O   ARG A 226      49.415 -31.328  10.223  1.00 45.02      F00Z O  
ANISOU 1742  O   ARG A 226     5143   5660   6304   -116    688     -2  F00Z O  
ATOM   1743  CB  ARG A 226      51.939 -32.291  11.182  1.00 44.83      F00Z C  
ANISOU 1743  CB  ARG A 226     4699   5462   6873    -72    576   -121  F00Z C  
ATOM   1744  N   ILE A 227      50.117 -29.264  10.782  1.00 38.24      F00Z N  
ANISOU 1744  N   ILE A 227     4283   4789   5459   -195    648     43  F00Z N  
ATOM   1745  CA  ILE A 227      48.723 -28.868  10.923  1.00 37.68      F00Z C  
ANISOU 1745  CA  ILE A 227     4399   4775   5144   -177    588    119  F00Z C  
ATOM   1746  C   ILE A 227      48.080 -28.707   9.556  1.00 38.11      F00Z C  
ANISOU 1746  C   ILE A 227     4578   4868   5035   -223    743    114  F00Z C  
ATOM   1747  O   ILE A 227      48.750 -28.491   8.546  1.00 42.27      F00Z O  
ANISOU 1747  O   ILE A 227     5087   5382   5592   -298    908     65  F00Z O  
ATOM   1748  CB  ILE A 227      48.566 -27.582  11.728  1.00 34.58      F00Z C  
ANISOU 1748  CB  ILE A 227     4065   4381   4694   -196    484    173  F00Z C  
ATOM   1749  CG1 ILE A 227      49.234 -26.421  11.008  1.00 33.38      F00Z C  
ANISOU 1749  CG1 ILE A 227     3909   4209   4565   -283    600    161  F00Z C  
ATOM   1750  CG2 ILE A 227      49.230 -27.771  13.144  1.00 41.15      F00Z C  
ANISOU 1750  CG2 ILE A 227     4799   5170   5666   -166    306    179  F00Z C  
ATOM   1751  CD1 ILE A 227      48.650 -25.064  11.471  1.00 38.53      F00Z C  
ANISOU 1751  CD1 ILE A 227     4675   4861   5102   -302    518    219  F00Z C  
ATOM   1752  N   SER A 228      46.763 -28.751   9.561  1.00 33.78      F00Z N  
ANISOU 1752  N   SER A 228     4165   4358   4310   -189    682    165  F00Z N  
ATOM   1753  CA  SER A 228      45.949 -28.521   8.382  1.00 30.75      F00Z C  
ANISOU 1753  CA  SER A 228     3928   4000   3755   -228    765    180  F00Z C  
ATOM   1754  C   SER A 228      45.341 -27.110   8.501  1.00 20.11      F00Z C  
ANISOU 1754  C   SER A 228     2694   2647   2301   -252    697    247  F00Z C  
ATOM   1755  O   SER A 228      44.370 -26.897   9.241  1.00 26.07      F00Z O  
ANISOU 1755  O   SER A 228     3491   3413   3003   -196    575    283  F00Z O  
ATOM   1756  CB  SER A 228      44.931 -29.651   8.292  1.00 38.96      F00Z C  
ANISOU 1756  CB  SER A 228     5012   5069   4722   -167    727    179  F00Z C  
ATOM   1757  OG  SER A 228      43.730 -29.268   7.699  1.00 51.02      F00Z O  
ANISOU 1757  OG  SER A 228     6688   6615   6083   -174    701    221  F00Z O  
ATOM   1758  N   GLU A 229      45.995 -26.166   7.873  1.00 24.62      F00Z N  
ANISOU 1758  N   GLU A 229     3296   3190   2869   -339    781    252  F00Z N  
ATOM   1759  CA  GLU A 229      45.554 -24.784   7.982  1.00 27.63      F00Z C  
ANISOU 1759  CA  GLU A 229     3775   3544   3181   -366    709    314  F00Z C  
ATOM   1760  C   GLU A 229      44.175 -24.558   7.360  1.00 25.96      F00Z C  
ANISOU 1760  C   GLU A 229     3724   3331   2808   -353    646    365  F00Z C  
ATOM   1761  O   GLU A 229      43.465 -23.647   7.789  1.00 25.45      F00Z O  
ANISOU 1761  O   GLU A 229     3711   3237   2720   -327    533    406  F00Z O  
ATOM   1762  CB  GLU A 229      46.545 -23.851   7.291  1.00 28.44      F00Z C  
ANISOU 1762  CB  GLU A 229     3897   3605   3303   -482    821    317  F00Z C  
ATOM   1763  CG  GLU A 229      47.976 -24.132   7.869  1.00 34.24      F00Z C  
ANISOU 1763  CG  GLU A 229     4437   4329   4244   -494    882    251  F00Z C  
ATOM   1764  CD  GLU A 229      49.010 -23.132   7.432  1.00 45.35      F00Z C  
ANISOU 1764  CD  GLU A 229     5828   5690   5711   -610    989    245  F00Z C  
ATOM   1765  OE1 GLU A 229      48.688 -22.271   6.589  1.00 48.17      F00Z O  
ANISOU 1765  OE1 GLU A 229     6347   6025   5930   -696   1033    298  F00Z O  
ATOM   1766  OE2 GLU A 229      50.174 -23.231   7.920  1.00 48.20      F00Z O1-
ANISOU 1766  OE2 GLU A 229     6015   6030   6271   -623   1023    187  F00Z O1-
ATOM   1767  N   ARG A 230      43.793 -25.388   6.374  1.00 25.93      F00Z N  
ANISOU 1767  N   ARG A 230     3791   3348   2712   -370    707    354  F00Z N  
ATOM   1768  CA  ARG A 230      42.441 -25.283   5.810  1.00 27.37      F00Z C  
ANISOU 1768  CA  ARG A 230     4115   3520   2764   -352    614    400  F00Z C  
ATOM   1769  C   ARG A 230      41.359 -25.498   6.860  1.00 27.01      F00Z C  
ANISOU 1769  C   ARG A 230     4014   3490   2760   -241    477    400  F00Z C  
ATOM   1770  O   ARG A 230      40.196 -25.120   6.636  1.00 23.82      F00Z O  
ANISOU 1770  O   ARG A 230     3691   3058   2303   -215    371    432  F00Z O  
ATOM   1771  CB  ARG A 230      42.305 -26.305   4.664  1.00 22.34      F00Z C  
ANISOU 1771  CB  ARG A 230     3556   2906   2027   -393    702    373  F00Z C  
ATOM   1772  CG  ARG A 230      42.394 -27.754   5.121  1.00 28.85      F00Z C  
ANISOU 1772  CG  ARG A 230     4254   3778   2929   -321    738    305  F00Z C  
ATOM   1773  CD  ARG A 230      42.498 -28.638   3.900  1.00 28.87      F00Z C  
ANISOU 1773  CD  ARG A 230     4336   3793   2842   -381    856    260  F00Z C  
ATOM   1774  NE  ARG A 230      43.818 -28.526   3.328  1.00 33.31      F00Z N  
ANISOU 1774  NE  ARG A 230     4874   4346   3435   -480   1041    208  F00Z N  
ATOM   1775  CZ  ARG A 230      44.161 -29.059   2.158  1.00 38.44      F00Z C  
ANISOU 1775  CZ  ARG A 230     5583   4997   4025   -552   1158    146  F00Z C  
ATOM   1776  NH1 ARG A 230      43.282 -29.759   1.431  1.00 32.57      F00Z N  
ANISOU 1776  NH1 ARG A 230     4937   4262   3177   -539   1101    138  F00Z N  
ATOM   1777  NH2 ARG A 230      45.404 -28.896   1.713  1.00 35.46      F00Z N  
ANISOU 1777  NH2 ARG A 230     5149   4604   3719   -632   1314     80  F00Z N  
ATOM   1778  N   ASP A 231      41.670 -26.159   7.983  1.00 22.44      F00Z N  
ANISOU 1778  N   ASP A 231     3304   2946   2278   -181    473    360  F00Z N  
ATOM   1779  CA  ASP A 231      40.693 -26.274   9.064  1.00 21.64      F00Z C  
ANISOU 1779  CA  ASP A 231     3166   2857   2199   -103    369    354  F00Z C  
ATOM   1780  C   ASP A 231      40.214 -24.947   9.574  1.00 23.74      F00Z C  
ANISOU 1780  C   ASP A 231     3461   3081   2480    -95    288    372  F00Z C  
ATOM   1781  O   ASP A 231      39.174 -24.892  10.227  1.00 21.96      F00Z O  
ANISOU 1781  O   ASP A 231     3225   2855   2266    -42    220    353  F00Z O  
ATOM   1782  CB  ASP A 231      41.253 -27.077  10.305  1.00 26.79      F00Z C  
ANISOU 1782  CB  ASP A 231     3703   3540   2934    -67    364    321  F00Z C  
ATOM   1783  CG  ASP A 231      41.426 -28.533  10.037  1.00 36.84      F00Z C  
ANISOU 1783  CG  ASP A 231     4935   4840   4222    -50    410    297  F00Z C  
ATOM   1784  OD2 ASP A 231      41.946 -29.221  10.958  1.00 34.47      F00Z O  
ANISOU 1784  OD2 ASP A 231     4554   4546   3998    -27    384    283  F00Z O  
ATOM   1785  OD1 ASP A 231      41.043 -29.010   8.935  1.00 30.70      F00Z O1-
ANISOU 1785  OD1 ASP A 231     4214   4068   3382    -62    458    292  F00Z O1-
ATOM   1786  N   LEU A 232      40.926 -23.846   9.302  1.00 22.23      F00Z N  
ANISOU 1786  N   LEU A 232     3300   2846   2300   -151    300    398  F00Z N  
ATOM   1787  CA  LEU A 232      40.470 -22.539   9.795  1.00 24.16      F00Z C  
ANISOU 1787  CA  LEU A 232     3569   3033   2576   -140    215    408  F00Z C  
ATOM   1788  C   LEU A 232      39.569 -21.845   8.791  1.00 25.22      F00Z C  
ANISOU 1788  C   LEU A 232     3818   3101   2662   -151    143    454  F00Z C  
ATOM   1789  O   LEU A 232      39.101 -20.730   9.038  1.00 24.51      F00Z O  
ANISOU 1789  O   LEU A 232     3752   2941   2620   -138     58    462  F00Z O  
ATOM   1790  CB  LEU A 232      41.701 -21.586  10.070  1.00 25.27      F00Z C  
ANISOU 1790  CB  LEU A 232     3688   3142   2772   -201    243    417  F00Z C  
ATOM   1791  CG  LEU A 232      42.337 -21.706  11.499  1.00 31.63      F00Z C  
ANISOU 1791  CG  LEU A 232     4388   3974   3657   -179    228    371  F00Z C  
ATOM   1792  CD1 LEU A 232      41.463 -21.204  12.615  1.00 31.41      F00Z C  
ANISOU 1792  CD1 LEU A 232     4358   3932   3642   -130    148    333  F00Z C  
ATOM   1793  CD2 LEU A 232      42.711 -23.069  11.845  1.00 32.49      F00Z C  
ANISOU 1793  CD2 LEU A 232     4423   4143   3778   -156    263    347  F00Z C  
ATOM   1794  N   ASP A 233      39.322 -22.469   7.611  1.00 21.60      F00Z N  
ANISOU 1794  N   ASP A 233     3442   2650   2113   -181    163    485  F00Z N  
ATOM   1795  CA  ASP A 233      38.569 -21.834   6.539  1.00 23.50      F00Z C  
ANISOU 1795  CA  ASP A 233     3823   2813   2292   -211     66    545  F00Z C  
ATOM   1796  C   ASP A 233      37.134 -22.381   6.596  1.00 24.91      F00Z C  
ANISOU 1796  C   ASP A 233     3982   2989   2495   -128    -37    522  F00Z C  
ATOM   1797  O   ASP A 233      36.920 -23.549   6.259  1.00 22.86      F00Z O  
ANISOU 1797  O   ASP A 233     3718   2785   2183   -119      3    503  F00Z O  
ATOM   1798  CB  ASP A 233      39.221 -22.192   5.202  1.00 21.85      F00Z C  
ANISOU 1798  CB  ASP A 233     3742   2612   1948   -318    155    586  F00Z C  
ATOM   1799  CG  ASP A 233      38.522 -21.589   4.026  1.00 32.57      F00Z C  
ANISOU 1799  CG  ASP A 233     5287   3882   3205   -375     37    665  F00Z C  
ATOM   1800  OD1 ASP A 233      37.425 -20.986   4.193  1.00 32.36      F00Z O  
ANISOU 1800  OD1 ASP A 233     5271   3780   3244   -312   -136    686  F00Z O  
ATOM   1801  OD2 ASP A 233      39.132 -21.644   2.941  1.00 34.10      F00Z O1-
ANISOU 1801  OD2 ASP A 233     5623   4070   3262   -493    118    703  F00Z O1-
ATOM   1802  N   ILE A 234      36.167 -21.527   6.990  1.00 24.88      F00Z N  
ANISOU 1802  N   ILE A 234     3958   2908   2589    -72   -166    514  F00Z N  
ATOM   1803  CA  ILE A 234      34.771 -21.986   7.160  1.00 22.89      F00Z C  
ANISOU 1803  CA  ILE A 234     3647   2642   2408      8   -256    470  F00Z C  
ATOM   1804  C   ILE A 234      34.231 -22.540   5.832  1.00 23.55      F00Z C  
ANISOU 1804  C   ILE A 234     3847   2702   2399    -21   -333    522  F00Z C  
ATOM   1805  O   ILE A 234      33.474 -23.501   5.820  1.00 22.92      F00Z O  
ANISOU 1805  O   ILE A 234     3719   2656   2333     21   -346    484  F00Z O  
ATOM   1806  CB  ILE A 234      33.899 -20.825   7.713  1.00 26.14      F00Z C  
ANISOU 1806  CB  ILE A 234     4005   2950   2977     67   -376    438  F00Z C  
ATOM   1807  CG1 ILE A 234      32.436 -21.290   7.974  1.00 27.58      F00Z C  
ANISOU 1807  CG1 ILE A 234     4088   3112   3278    149   -449    367  F00Z C  
ATOM   1808  CG2 ILE A 234      33.965 -19.542   6.838  1.00 25.86      F00Z C  
ANISOU 1808  CG2 ILE A 234     4098   2783   2943     23   -511    524  F00Z C  
ATOM   1809  CD1 ILE A 234      32.417 -22.493   8.963  1.00 26.35      F00Z C  
ANISOU 1809  CD1 ILE A 234     3822   3078   3111    174   -306    288  F00Z C  
ATOM   1810  N   GLU A 235      34.647 -21.963   4.703  1.00 24.31      F00Z N  
ANISOU 1810  N   GLU A 235     4112   2737   2388   -109   -381    609  F00Z N  
ATOM   1811  CA  GLU A 235      34.190 -22.489   3.405  1.00 29.96      F00Z C  
ANISOU 1811  CA  GLU A 235     4977   3428   2979   -160   -459    660  F00Z C  
ATOM   1812  C   GLU A 235      34.616 -23.930   3.201  1.00 28.72      F00Z C  
ANISOU 1812  C   GLU A 235     4805   3385   2723   -181   -309    617  F00Z C  
ATOM   1813  O   GLU A 235      33.823 -24.779   2.753  1.00 27.12      F00Z O  
ANISOU 1813  O   GLU A 235     4619   3190   2496   -160   -369    601  F00Z O  
ATOM   1814  CB  GLU A 235      34.793 -21.675   2.276  1.00 32.25      F00Z C  
ANISOU 1814  CB  GLU A 235     5485   3645   3125   -287   -494    761  F00Z C  
ATOM   1815  CG  GLU A 235      34.168 -20.325   2.163  1.00 40.93      F00Z C  
ANISOU 1815  CG  GLU A 235     6642   4594   4314   -275   -702    825  F00Z C  
ATOM   1816  CD  GLU A 235      32.988 -20.253   1.216  1.00 47.78      F00Z C  
ANISOU 1816  CD  GLU A 235     7585   5370   5201   -270   -918    849  F00Z C  
ATOM   1817  OE1 GLU A 235      32.397 -21.312   0.831  1.00 49.38      F00Z O  
ANISOU 1817  OE1 GLU A 235     7781   5616   5365   -252   -936    817  F00Z O  
ATOM   1818  OE2 GLU A 235      32.653 -19.096   0.886  1.00 58.03      F00Z O1-
ANISOU 1818  OE2 GLU A 235     8936   6542   6569   -284  -1077    893  F00Z O1-
ATOM   1819  N   TYR A 236      35.871 -24.231   3.535  1.00 22.59      F00Z N  
ANISOU 1819  N   TYR A 236     3985   2686   1912   -219   -122    591  F00Z N  
ATOM   1820  CA  TYR A 236      36.381 -25.575   3.404  1.00 26.40      F00Z C  
ANISOU 1820  CA  TYR A 236     4432   3259   2338   -231     23    539  F00Z C  
ATOM   1821  C   TYR A 236      35.678 -26.536   4.346  1.00 22.86      F00Z C  
ANISOU 1821  C   TYR A 236     3828   2864   1995   -127     13    474  F00Z C  
ATOM   1822  O   TYR A 236      35.202 -27.611   3.917  1.00 22.39      F00Z O  
ANISOU 1822  O   TYR A 236     3781   2831   1896   -118     13    449  F00Z O  
ATOM   1823  CB  TYR A 236      37.901 -25.585   3.643  1.00 24.55      F00Z C  
ANISOU 1823  CB  TYR A 236     4153   3075   2102   -286    206    517  F00Z C  
ATOM   1824  CG  TYR A 236      38.456 -26.956   3.391  1.00 23.70      F00Z C  
ANISOU 1824  CG  TYR A 236     4005   3036   1963   -299    347    455  F00Z C  
ATOM   1825  CD1 TYR A 236      38.832 -27.285   2.066  1.00 31.78      F00Z C  
ANISOU 1825  CD1 TYR A 236     5153   4058   2865   -398    425    446  F00Z C  
ATOM   1826  CD2 TYR A 236      38.601 -27.883   4.395  1.00 25.62      F00Z C  
ANISOU 1826  CD2 TYR A 236     4084   3336   2315   -219    391    396  F00Z C  
ATOM   1827  CE1 TYR A 236      39.334 -28.518   1.785  1.00 33.54      F00Z C  
ANISOU 1827  CE1 TYR A 236     5321   4330   3091   -404    553    368  F00Z C  
ATOM   1828  CE2 TYR A 236      39.130 -29.202   4.095  1.00 28.68      F00Z C  
ANISOU 1828  CE2 TYR A 236     4432   3768   2698   -228    510    335  F00Z C  
ATOM   1829  CZ  TYR A 236      39.441 -29.442   2.739  1.00 31.34      F00Z C  
ANISOU 1829  CZ  TYR A 236     4907   4097   2905   -326    599    322  F00Z C  
ATOM   1830  OH  TYR A 236      40.028 -30.622   2.301  1.00 40.07      F00Z O  
ANISOU 1830  OH  TYR A 236     5976   5231   4018   -346    732    242  F00Z O  
ATOM   1831  N   ILE A 237      35.666 -26.229   5.656  1.00 19.04      F00Z N  
ANISOU 1831  N   ILE A 237     3206   2396   1633    -61     19    442  F00Z N  
ATOM   1832  CA  ILE A 237      35.159 -27.231   6.597  1.00 18.44      F00Z C  
ANISOU 1832  CA  ILE A 237     3004   2375   1629      8     42    382  F00Z C  
ATOM   1833  C   ILE A 237      33.629 -27.397   6.437  1.00 19.75      F00Z C  
ANISOU 1833  C   ILE A 237     3158   2502   1845     57    -81    366  F00Z C  
ATOM   1834  O   ILE A 237      33.118 -28.493   6.708  1.00 20.33      F00Z O  
ANISOU 1834  O   ILE A 237     3170   2616   1940     88    -58    325  F00Z O  
ATOM   1835  CB  ILE A 237      35.546 -26.865   8.053  1.00 19.13      F00Z C  
ANISOU 1835  CB  ILE A 237     2979   2485   1802     41     82    350  F00Z C  
ATOM   1836  CG1 ILE A 237      34.901 -25.513   8.398  1.00 18.65      F00Z C  
ANISOU 1836  CG1 ILE A 237     2916   2355   1816     65    -11    350  F00Z C  
ATOM   1837  CG2 ILE A 237      37.120 -26.884   8.161  1.00 21.00      F00Z C  
ANISOU 1837  CG2 ILE A 237     3208   2755   2017     -7    188    360  F00Z C  
ATOM   1838  CD1 ILE A 237      35.330 -25.123   9.912  1.00 21.50      F00Z C  
ANISOU 1838  CD1 ILE A 237     3187   2742   2242     82     39    304  F00Z C  
ATOM   1839  N   TYR A 238      32.929 -26.356   5.984  1.00 19.57      F00Z N  
ANISOU 1839  N   TYR A 238     3187   2390   1858     63   -216    396  F00Z N  
ATOM   1840  CA  TYR A 238      31.493 -26.458   5.729  1.00 21.17      F00Z C  
ANISOU 1840  CA  TYR A 238     3362   2535   2147    110   -356    376  F00Z C  
ATOM   1841  C   TYR A 238      31.250 -27.377   4.526  1.00 24.34      F00Z C  
ANISOU 1841  C   TYR A 238     3870   2940   2437     70   -400    403  F00Z C  
ATOM   1842  O   TYR A 238      30.410 -28.294   4.585  1.00 20.22      F00Z O  
ANISOU 1842  O   TYR A 238     3284   2433   1965    105   -425    359  F00Z O  
ATOM   1843  CB  TYR A 238      30.895 -25.094   5.452  1.00 21.84      F00Z C  
ANISOU 1843  CB  TYR A 238     3479   2498   2321    125   -520    407  F00Z C  
ATOM   1844  CG  TYR A 238      29.386 -25.225   5.238  1.00 29.23      F00Z C  
ANISOU 1844  CG  TYR A 238     4350   3358   3397    183   -680    372  F00Z C  
ATOM   1845  CD1 TYR A 238      28.534 -25.298   6.329  1.00 34.15      F00Z C  
ANISOU 1845  CD1 TYR A 238     4788   3982   4204    254   -651    271  F00Z C  
ATOM   1846  CD2 TYR A 238      28.840 -25.330   3.958  1.00 30.23      F00Z C  
ANISOU 1846  CD2 TYR A 238     4603   3412   3472    153   -852    431  F00Z C  
ATOM   1847  CE1 TYR A 238      27.137 -25.439   6.151  1.00 32.85      F00Z C  
ANISOU 1847  CE1 TYR A 238     4531   3741   4210    306   -786    220  F00Z C  
ATOM   1848  CE2 TYR A 238      27.436 -25.485   3.784  1.00 36.46      F00Z C  
ANISOU 1848  CE2 TYR A 238     5308   4119   4425    209  -1021    391  F00Z C  
ATOM   1849  CZ  TYR A 238      26.632 -25.522   4.916  1.00 34.90      F00Z C  
ANISOU 1849  CZ  TYR A 238     4892   3923   4445    289   -975    281  F00Z C  
ATOM   1850  OH  TYR A 238      25.269 -25.669   4.822  1.00 43.20      F00Z O  
ANISOU 1850  OH  TYR A 238     5825   4890   5699    344  -1118    221  F00Z O  
ATOM   1851  N   SER A 239      32.033 -27.188   3.465  1.00 21.28      F00Z N  
ANISOU 1851  N   SER A 239     3651   2542   1893    -15   -389    466  F00Z N  
ATOM   1852  CA  SER A 239      31.818 -28.047   2.283  1.00 20.97      F00Z C  
ANISOU 1852  CA  SER A 239     3742   2504   1724    -69   -422    480  F00Z C  
ATOM   1853  C   SER A 239      32.243 -29.469   2.582  1.00 21.97      F00Z C  
ANISOU 1853  C   SER A 239     3795   2728   1826    -60   -263    416  F00Z C  
ATOM   1854  O   SER A 239      31.608 -30.448   2.121  1.00 21.50      F00Z O  
ANISOU 1854  O   SER A 239     3751   2674   1745    -57   -302    388  F00Z O  
ATOM   1855  CB  SER A 239      32.588 -27.417   1.065  1.00 23.90      F00Z C  
ANISOU 1855  CB  SER A 239     4341   2834   1907   -191   -425    556  F00Z C  
ATOM   1856  OG  SER A 239      34.014 -27.665   1.157  1.00 24.88      F00Z O  
ANISOU 1856  OG  SER A 239     4467   3035   1952   -248   -203    536  F00Z O  
ATOM   1857  N   LYS A 240      33.316 -29.659   3.394  1.00 19.17      F00Z N  
ANISOU 1857  N   LYS A 240     3351   2441   1493    -53    -97    388  F00Z N  
ATOM   1858  CA  LYS A 240      33.687 -31.003   3.761  1.00 21.39      F00Z C  
ANISOU 1858  CA  LYS A 240     3552   2792   1785    -36     23    332  F00Z C  
ATOM   1859  C   LYS A 240      32.572 -31.671   4.580  1.00 20.11      F00Z C  
ANISOU 1859  C   LYS A 240     3265   2639   1738     39    -33    293  F00Z C  
ATOM   1860  O   LYS A 240      32.216 -32.841   4.362  1.00 20.50      F00Z O  
ANISOU 1860  O   LYS A 240     3301   2706   1780     44    -20    259  F00Z O  
ATOM   1861  CB  LYS A 240      34.974 -30.980   4.603  1.00 20.08      F00Z C  
ANISOU 1861  CB  LYS A 240     3299   2673   1659    -34    164    317  F00Z C  
ATOM   1862  CG  LYS A 240      35.331 -32.347   4.980  1.00 23.17      F00Z C  
ANISOU 1862  CG  LYS A 240     3609   3110   2085    -12    252    266  F00Z C  
ATOM   1863  CD  LYS A 240      36.719 -32.369   5.778  1.00 29.16      F00Z C  
ANISOU 1863  CD  LYS A 240     4276   3896   2908    -12    362    253  F00Z C  
ATOM   1864  CE  LYS A 240      37.121 -33.797   6.085  1.00 41.87      F00Z C  
ANISOU 1864  CE  LYS A 240     5807   5526   4574     11    425    206  F00Z C  
ATOM   1865  NZ  LYS A 240      38.339 -33.888   6.998  1.00 34.68      F00Z N  
ANISOU 1865  NZ  LYS A 240     4792   4622   3764     23    479    197  F00Z N  
ATOM   1866  N   ARG A 241      31.985 -30.915   5.520  1.00 18.50      F00Z N  
ANISOU 1866  N   ARG A 241     2970   2415   1645     88    -85    287  F00Z N  
ATOM   1867  CA  ARG A 241      30.964 -31.529   6.350  1.00 18.34      F00Z C  
ANISOU 1867  CA  ARG A 241     2829   2405   1734    138   -100    237  F00Z C  
ATOM   1868  C   ARG A 241      29.778 -31.973   5.502  1.00 19.20      F00Z C  
ANISOU 1868  C   ARG A 241     2961   2468   1865    144   -221    225  F00Z C  
ATOM   1869  O   ARG A 241      29.249 -33.059   5.746  1.00 20.91      F00Z O  
ANISOU 1869  O   ARG A 241     3116   2708   2120    156   -197    185  F00Z O  
ATOM   1870  CB  ARG A 241      30.498 -30.495   7.371  1.00 18.09      F00Z C  
ANISOU 1870  CB  ARG A 241     2709   2348   1817    174   -122    213  F00Z C  
ATOM   1871  CG  ARG A 241      29.454 -31.069   8.383  1.00 19.93      F00Z C  
ANISOU 1871  CG  ARG A 241     2813   2594   2165    205    -94    142  F00Z C  
ATOM   1872  CD  ARG A 241      29.292 -29.970   9.477  1.00 21.49      F00Z C  
ANISOU 1872  CD  ARG A 241     2939   2774   2452    224    -68    101  F00Z C  
ATOM   1873  NE  ARG A 241      28.330 -30.461  10.480  1.00 22.85      F00Z N  
ANISOU 1873  NE  ARG A 241     3000   2961   2723    230     -5     19  F00Z N  
ATOM   1874  CZ  ARG A 241      28.624 -31.273  11.474  1.00 24.15      F00Z C  
ANISOU 1874  CZ  ARG A 241     3150   3189   2839    197    110      2  F00Z C  
ATOM   1875  NH1 ARG A 241      29.827 -31.791  11.618  1.00 25.32      F00Z N  
ANISOU 1875  NH1 ARG A 241     3364   3386   2870    171    156     58  F00Z N  
ATOM   1876  NH2 ARG A 241      27.637 -31.641  12.310  1.00 25.02      F00Z N  
ANISOU 1876  NH2 ARG A 241     3174   3302   3031    182    177    -77  F00Z N  
ATOM   1877  N   GLN A 242      29.329 -31.135   4.560  1.00 21.02      F00Z N  
ANISOU 1877  N   GLN A 242     3282   2623   2083    131   -367    263  F00Z N  
ATOM   1878  CA  GLN A 242      28.152 -31.536   3.752  1.00 23.32      F00Z C  
ANISOU 1878  CA  GLN A 242     3594   2854   2411    135   -522    254  F00Z C  
ATOM   1879  C   GLN A 242      28.466 -32.820   2.998  1.00 25.28      F00Z C  
ANISOU 1879  C   GLN A 242     3929   3145   2530     90   -472    247  F00Z C  
ATOM   1880  O   GLN A 242      27.633 -33.741   2.904  1.00 21.89      F00Z O  
ANISOU 1880  O   GLN A 242     3450   2711   2158    104   -516    206  F00Z O  
ATOM   1881  CB  GLN A 242      27.718 -30.448   2.772  1.00 25.00      F00Z C  
ANISOU 1881  CB  GLN A 242     3925   2960   2614    117   -724    314  F00Z C  
ATOM   1882  CG  GLN A 242      27.460 -29.047   3.437  1.00 28.08      F00Z C  
ANISOU 1882  CG  GLN A 242     4233   3284   3151    165   -787    317  F00Z C  
ATOM   1883  CD  GLN A 242      26.757 -29.129   4.811  1.00 40.32      F00Z C  
ANISOU 1883  CD  GLN A 242     5561   4854   4907    237   -714    222  F00Z C  
ATOM   1884  OE1 GLN A 242      25.625 -29.582   4.868  1.00 33.39      F00Z O  
ANISOU 1884  OE1 GLN A 242     4578   3941   4170    271   -786    166  F00Z O  
ATOM   1885  NE2 GLN A 242      27.482 -28.807   5.938  1.00 32.25      F00Z N  
ANISOU 1885  NE2 GLN A 242     4474   3893   3888    246   -553    197  F00Z N  
ATOM   1886  N   PHE A 243      29.680 -32.894   2.436  1.00 20.61      F00Z N  
ANISOU 1886  N   PHE A 243     3463   2590   1777     30   -370    275  F00Z N  
ATOM   1887  CA  PHE A 243      30.055 -34.095   1.679  1.00 22.39      F00Z C  
ANISOU 1887  CA  PHE A 243     3772   2847   1888    -18   -300    247  F00Z C  
ATOM   1888  C   PHE A 243      30.150 -35.332   2.553  1.00 24.08      F00Z C  
ANISOU 1888  C   PHE A 243     3847   3118   2183     24   -183    189  F00Z C  
ATOM   1889  O   PHE A 243      29.637 -36.399   2.196  1.00 23.47      F00Z O  
ANISOU 1889  O   PHE A 243     3773   3038   2107     20   -205    152  F00Z O  
ATOM   1890  CB  PHE A 243      31.370 -33.851   0.971  1.00 20.49      F00Z C  
ANISOU 1890  CB  PHE A 243     3671   2628   1486    -97   -182    267  F00Z C  
ATOM   1891  CG  PHE A 243      31.833 -35.024   0.155  1.00 20.49      F00Z C  
ANISOU 1891  CG  PHE A 243     3757   2654   1376   -153    -84    214  F00Z C  
ATOM   1892  CD1 PHE A 243      31.007 -35.601  -0.799  1.00 19.78      F00Z C  
ANISOU 1892  CD1 PHE A 243     3778   2526   1211   -189   -197    200  F00Z C  
ATOM   1893  CD2 PHE A 243      33.076 -35.557   0.371  1.00 29.75      F00Z C  
ANISOU 1893  CD2 PHE A 243     4888   3876   2540   -168    113    168  F00Z C  
ATOM   1894  CE1 PHE A 243      31.447 -36.713  -1.583  1.00 25.14      F00Z C  
ANISOU 1894  CE1 PHE A 243     4547   3224   1781   -249    -94    133  F00Z C  
ATOM   1895  CE2 PHE A 243      33.515 -36.664  -0.412  1.00 42.68      F00Z C  
ANISOU 1895  CE2 PHE A 243     6594   5525   4099   -219    218     96  F00Z C  
ATOM   1896  CZ  PHE A 243      32.685 -37.218  -1.383  1.00 38.00      F00Z C  
ANISOU 1896  CZ  PHE A 243     6129   4900   3409   -261    121     77  F00Z C  
ATOM   1897  N   ILE A 244      30.816 -35.242   3.698  1.00 17.73      F00Z N  
ANISOU 1897  N   ILE A 244     2935   2359   1444     56    -71    185  F00Z N  
ATOM   1898  CA  ILE A 244      30.980 -36.434   4.514  1.00 19.30      F00Z C  
ANISOU 1898  CA  ILE A 244     3032   2596   1706     81     19    147  F00Z C  
ATOM   1899  C   ILE A 244      29.624 -36.892   5.096  1.00 19.08      F00Z C  
ANISOU 1899  C   ILE A 244     2908   2553   1790    114    -50    121  F00Z C  
ATOM   1900  O   ILE A 244      29.392 -38.110   5.157  1.00 20.92      F00Z O  
ANISOU 1900  O   ILE A 244     3112   2792   2046    112    -24     90  F00Z O  
ATOM   1901  CB  ILE A 244      32.036 -36.226   5.626  1.00 21.04      F00Z C  
ANISOU 1901  CB  ILE A 244     3179   2853   1962     97    125    158  F00Z C  
ATOM   1902  CG1 ILE A 244      31.690 -35.188   6.634  1.00 29.23      F00Z C  
ANISOU 1902  CG1 ILE A 244     4151   3890   3064    123     96    175  F00Z C  
ATOM   1903  CG2 ILE A 244      33.429 -36.038   5.022  1.00 27.37      F00Z C  
ANISOU 1903  CG2 ILE A 244     4045   3665   2690     59    215    162  F00Z C  
ATOM   1904  CD1 ILE A 244      33.047 -34.941   7.518  1.00 32.70      F00Z C  
ANISOU 1904  CD1 ILE A 244     4557   4362   3508    120    189    191  F00Z C  
ATOM   1905  N   GLN A 245      28.712 -35.954   5.418  1.00 19.15      F00Z N  
ANISOU 1905  N   GLN A 245     2864   2529   1882    138   -136    123  F00Z N  
ATOM   1906  CA  GLN A 245      27.348 -36.339   5.833  1.00 19.81      F00Z C  
ANISOU 1906  CA  GLN A 245     2841   2588   2099    159   -192     78  F00Z C  
ATOM   1907  C   GLN A 245      26.671 -37.129   4.726  1.00 25.97      F00Z C  
ANISOU 1907  C   GLN A 245     3673   3331   2864    142   -293     62  F00Z C  
ATOM   1908  O   GLN A 245      26.022 -38.154   4.967  1.00 20.78      F00Z O  
ANISOU 1908  O   GLN A 245     2948   2673   2275    139   -282     23  F00Z O  
ATOM   1909  CB  GLN A 245      26.502 -35.109   6.154  1.00 21.72      F00Z C  
ANISOU 1909  CB  GLN A 245     3009   2780   2462    190   -276     63  F00Z C  
ATOM   1910  CG  GLN A 245      27.021 -34.504   7.535  1.00 26.71      F00Z C  
ANISOU 1910  CG  GLN A 245     3573   3454   3121    200   -152     53  F00Z C  
ATOM   1911  CD  GLN A 245      26.251 -33.261   7.957  1.00 34.84      F00Z C  
ANISOU 1911  CD  GLN A 245     4519   4430   4289    232   -206     16  F00Z C  
ATOM   1912  OE1 GLN A 245      25.832 -32.441   7.110  1.00 32.29      F00Z O  
ANISOU 1912  OE1 GLN A 245     4226   4033   4012    253   -354     33  F00Z O  
ATOM   1913  NE2 GLN A 245      26.127 -33.071   9.263  1.00 31.47      F00Z N  
ANISOU 1913  NE2 GLN A 245     4002   4030   3924    229    -93    -35  F00Z N  
ATOM   1914  N   ASN A 246      26.757 -36.613   3.494  1.00 20.78      F00Z N  
ANISOU 1914  N   ASN A 246     3149   2633   2113    118   -405     95  F00Z N  
ATOM   1915  CA  ASN A 246      26.129 -37.377   2.396  1.00 22.67      F00Z C  
ANISOU 1915  CA  ASN A 246     3466   2832   2315     88   -518     78  F00Z C  
ATOM   1916  C   ASN A 246      26.785 -38.718   2.179  1.00 23.60      F00Z C  
ANISOU 1916  C   ASN A 246     3629   2994   2345     59   -400     49  F00Z C  
ATOM   1917  O   ASN A 246      26.101 -39.749   1.904  1.00 25.92      F00Z O  
ANISOU 1917  O   ASN A 246     3904   3267   2678     50   -444      8  F00Z O  
ATOM   1918  CB  ASN A 246      26.234 -36.558   1.099  1.00 24.72      F00Z C  
ANISOU 1918  CB  ASN A 246     3911   3037   2445     44   -660    129  F00Z C  
ATOM   1919  CG  ASN A 246      25.117 -35.650   0.899  1.00 35.34      F00Z C  
ANISOU 1919  CG  ASN A 246     5223   4291   3912     70   -871    147  F00Z C  
ATOM   1920  OD1 ASN A 246      25.243 -34.418   1.064  1.00 36.70      F00Z O  
ANISOU 1920  OD1 ASN A 246     5401   4430   4113     86   -920    189  F00Z O  
ATOM   1921  ND2 ASN A 246      23.997 -36.217   0.408  1.00 46.56      F00Z N  
ANISOU 1921  ND2 ASN A 246     6620   5653   5416     70  -1028    116  F00Z N  
ATOM   1922  N   ARG A 247      28.113 -38.758   2.238  1.00 22.05      F00Z N  
ANISOU 1922  N   ARG A 247     3486   2844   2049     42   -257     60  F00Z N  
ATOM   1923  CA  ARG A 247      28.789 -40.030   2.029  1.00 24.41      F00Z C  
ANISOU 1923  CA  ARG A 247     3808   3165   2300     22   -146     17  F00Z C  
ATOM   1924  C   ARG A 247      28.407 -41.042   3.113  1.00 23.18      F00Z C  
ANISOU 1924  C   ARG A 247     3510   3020   2277     57    -99     -8  F00Z C  
ATOM   1925  O   ARG A 247      28.155 -42.212   2.801  1.00 26.29      F00Z O  
ANISOU 1925  O   ARG A 247     3909   3397   2684     44    -98    -49  F00Z O  
ATOM   1926  CB  ARG A 247      30.286 -39.811   1.973  1.00 28.36      F00Z C  
ANISOU 1926  CB  ARG A 247     4356   3701   2720      3     -1     22  F00Z C  
ATOM   1927  CG  ARG A 247      31.020 -40.826   1.320  1.00 41.19      F00Z C  
ANISOU 1927  CG  ARG A 247     6039   5326   4286    -30     98    -37  F00Z C  
ATOM   1928  CD  ARG A 247      32.559 -40.611   1.411  1.00 35.77      F00Z C  
ANISOU 1928  CD  ARG A 247     5349   4665   3577    -43    258    -51  F00Z C  
ATOM   1929  NE  ARG A 247      33.060 -41.909   1.005  1.00 42.57      F00Z N  
ANISOU 1929  NE  ARG A 247     6211   5511   4454    -56    352   -133  F00Z N  
ATOM   1930  CZ  ARG A 247      34.309 -42.311   1.145  1.00 44.88      F00Z C  
ANISOU 1930  CZ  ARG A 247     6449   5803   4801    -52    495   -183  F00Z C  
ATOM   1931  NH1 ARG A 247      35.190 -41.574   1.787  1.00 50.10      F00Z N  
ANISOU 1931  NH1 ARG A 247     7040   6484   5511    -36    552   -150  F00Z N  
ATOM   1932  NH2 ARG A 247      34.662 -43.495   0.646  1.00 50.48      F00Z N  
ANISOU 1932  NH2 ARG A 247     7161   6482   5539    -64    573   -276  F00Z N  
ATOM   1933  N   TYR A 248      28.318 -40.594   4.373  1.00 20.42      F00Z N  
ANISOU 1933  N   TYR A 248     3048   2693   2017     89    -63     16  F00Z N  
ATOM   1934  CA  TYR A 248      27.923 -41.482   5.466  1.00 19.61      F00Z C  
ANISOU 1934  CA  TYR A 248     2839   2596   2015     97    -15      2  F00Z C  
ATOM   1935  C   TYR A 248      26.537 -42.046   5.213  1.00 22.88      F00Z C  
ANISOU 1935  C   TYR A 248     3208   2973   2512     86   -101    -35  F00Z C  
ATOM   1936  O   TYR A 248      26.315 -43.250   5.414  1.00 22.46      F00Z O  
ANISOU 1936  O   TYR A 248     3127   2906   2500     70    -73    -57  F00Z O  
ATOM   1937  CB  TYR A 248      27.970 -40.736   6.806  1.00 20.73      F00Z C  
ANISOU 1937  CB  TYR A 248     2902   2766   2208    110     37     27  F00Z C  
ATOM   1938  CG  TYR A 248      27.890 -41.689   8.003  1.00 23.47      F00Z C  
ANISOU 1938  CG  TYR A 248     3188   3121   2610     90    108     29  F00Z C  
ATOM   1939  CD1 TYR A 248      28.947 -42.572   8.257  1.00 21.67      F00Z C  
ANISOU 1939  CD1 TYR A 248     2988   2891   2353     86    160     50  F00Z C  
ATOM   1940  CD2 TYR A 248      26.775 -41.719   8.788  1.00 32.35      F00Z C  
ANISOU 1940  CD2 TYR A 248     4233   4240   3819     69    118      4  F00Z C  
ATOM   1941  CE1 TYR A 248      28.916 -43.415   9.352  1.00 24.12      F00Z C  
ANISOU 1941  CE1 TYR A 248     3271   3191   2701     57    197     70  F00Z C  
ATOM   1942  CE2 TYR A 248      26.698 -42.588   9.884  1.00 34.67      F00Z C  
ANISOU 1942  CE2 TYR A 248     4503   4535   4133     25    189     14  F00Z C  
ATOM   1943  CZ  TYR A 248      27.770 -43.428  10.128  1.00 27.59      F00Z C  
ANISOU 1943  CZ  TYR A 248     3661   3633   3189     19    213     57  F00Z C  
ATOM   1944  OH  TYR A 248      27.688 -44.305  11.212  1.00 32.44      F00Z O  
ANISOU 1944  OH  TYR A 248     4279   4231   3815    -36    256     84  F00Z O  
ATOM   1945  N   SER A 249      25.577 -41.182   4.834  1.00 21.35      F00Z N  
ANISOU 1945  N   SER A 249     2993   2749   2369     96   -215    -43  F00Z N  
ATOM   1946  CA  SER A 249      24.236 -41.690   4.603  1.00 23.85      F00Z C  
ANISOU 1946  CA  SER A 249     3240   3018   2802     87   -310    -87  F00Z C  
ATOM   1947  C   SER A 249      24.221 -42.731   3.472  1.00 27.87      F00Z C  
ANISOU 1947  C   SER A 249     3847   3499   3243     58   -372   -109  F00Z C  
ATOM   1948  O   SER A 249      23.551 -43.768   3.592  1.00 25.26      F00Z O  
ANISOU 1948  O   SER A 249     3458   3145   2995     40   -378   -147  F00Z O  
ATOM   1949  CB  SER A 249      23.248 -40.513   4.399  1.00 29.98      F00Z C  
ANISOU 1949  CB  SER A 249     3958   3747   3687    111   -446    -97  F00Z C  
ATOM   1950  OG  SER A 249      23.322 -39.995   3.100  1.00 40.92      F00Z O  
ANISOU 1950  OG  SER A 249     5477   5091   4980    105   -597    -70  F00Z O  
ATOM   1951  N   GLN A 250      25.026 -42.522   2.405  1.00 23.77      F00Z N  
ANISOU 1951  N   GLN A 250     3484   2981   2565     41   -395    -93  F00Z N  
ATOM   1952  CA  GLN A 250      25.039 -43.496   1.303  1.00 22.07      F00Z C  
ANISOU 1952  CA  GLN A 250     3381   2738   2266      1   -437   -132  F00Z C  
ATOM   1953  C   GLN A 250      25.607 -44.831   1.785  1.00 23.32      F00Z C  
ANISOU 1953  C   GLN A 250     3502   2911   2446     -1   -302   -164  F00Z C  
ATOM   1954  O   GLN A 250      25.117 -45.926   1.413  1.00 24.35      F00Z O  
ANISOU 1954  O   GLN A 250     3638   3005   2610    -23   -336   -211  F00Z O  
ATOM   1955  CB  GLN A 250      25.970 -43.013   0.175  1.00 27.27      F00Z C  
ANISOU 1955  CB  GLN A 250     4231   3404   2728    -39   -432   -120  F00Z C  
ATOM   1956  CG  GLN A 250      25.589 -41.804  -0.631  1.00 29.90      F00Z C  
ANISOU 1956  CG  GLN A 250     4674   3701   2984    -62   -589    -76  F00Z C  
ATOM   1957  CD  GLN A 250      24.284 -42.010  -1.420  1.00 36.90      F00Z C  
ANISOU 1957  CD  GLN A 250     5597   4512   3911    -85   -813    -93  F00Z C  
ATOM   1958  OE1 GLN A 250      23.974 -43.155  -1.995  1.00 35.11      F00Z O  
ANISOU 1958  OE1 GLN A 250     5418   4262   3660   -121   -841   -149  F00Z O  
ATOM   1959  NE2 GLN A 250      23.665 -40.866  -1.695  1.00 36.26      F00Z N  
ANISOU 1959  NE2 GLN A 250     5538   4379   3862    -79   -991    -44  F00Z N  
ATOM   1960  N   GLU A 251      26.695 -44.754   2.593  1.00 21.96      F00Z N  
ANISOU 1960  N   GLU A 251     3298   2782   2265     21   -162   -138  F00Z N  
ATOM   1961  CA  GLU A 251      27.332 -46.018   3.012  1.00 26.54      F00Z C  
ANISOU 1961  CA  GLU A 251     3850   3352   2883     23    -62   -163  F00Z C  
ATOM   1962  C   GLU A 251      26.485 -46.768   4.024  1.00 23.32      F00Z C  
ANISOU 1962  C   GLU A 251     3329   2924   2607     20    -67   -156  F00Z C  
ATOM   1963  O   GLU A 251      26.468 -48.018   4.027  1.00 24.65      F00Z O  
ANISOU 1963  O   GLU A 251     3491   3052   2822      5    -51   -185  F00Z O  
ATOM   1964  CB  GLU A 251      28.750 -45.804   3.538  1.00 25.52      F00Z C  
ANISOU 1964  CB  GLU A 251     3714   3252   2731     45     57   -139  F00Z C  
ATOM   1965  CG  GLU A 251      29.648 -45.067   2.551  1.00 29.10      F00Z C  
ANISOU 1965  CG  GLU A 251     4274   3723   3059     30     97   -155  F00Z C  
ATOM   1966  CD  GLU A 251      30.002 -45.903   1.300  1.00 33.61      F00Z C  
ANISOU 1966  CD  GLU A 251     4951   4262   3555     -9    131   -238  F00Z C  
ATOM   1967  OE1 GLU A 251      29.509 -47.024   1.119  1.00 38.59      F00Z O  
ANISOU 1967  OE1 GLU A 251     5574   4853   4234    -16    103   -284  F00Z O  
ATOM   1968  OE2 GLU A 251      30.761 -45.398   0.468  1.00 46.07      F00Z O1-
ANISOU 1968  OE2 GLU A 251     6632   5854   5019    -43    193   -263  F00Z O1-
ATOM   1969  N   LEU A 252      25.797 -46.059   4.904  1.00 20.83      F00Z N  
ANISOU 1969  N   LEU A 252     2927   2629   2358     24    -78   -125  F00Z N  
ATOM   1970  C   LEU A 252      23.831 -47.502   5.074  1.00 27.84      F00Z C  
ANISOU 1970  C   LEU A 252     3704   3446   3429    -30   -151   -183  F00Z C  
ATOM   1971  O   LEU A 252      23.517 -48.651   5.418  1.00 27.99      F00Z O  
ANISOU 1971  O   LEU A 252     3692   3430   3514    -63   -126   -196  F00Z O  
ATOM   1972  CA ALEU A 252      24.890 -46.737   5.831  0.67 25.31      F00Z C  
ANISOU 1972  CA ALEU A 252     3396   3177   3042     -4    -61   -129  F00Z C  
ATOM   1973  CB ALEU A 252      24.198 -45.726   6.756  0.67 25.87      F00Z C  
ANISOU 1973  CB ALEU A 252     3375   3275   3180     -7    -41   -118  F00Z C  
ATOM   1974  CG ALEU A 252      24.927 -45.177   7.978  0.67 31.69      F00Z C  
ANISOU 1974  CG ALEU A 252     4103   4055   3881     -7     61    -71  F00Z C  
ATOM   1975  CD1ALEU A 252      23.975 -44.175   8.665  0.67 30.91      F00Z C  
ANISOU 1975  CD1ALEU A 252     3909   3971   3865    -16     79    -98  F00Z C  
ATOM   1976  CD2ALEU A 252      25.324 -46.267   8.932  0.67 29.43      F00Z C  
ANISOU 1976  CD2ALEU A 252     3829   3758   3597    -49    135    -38  F00Z C  
ATOM   1977  CA BLEU A 252      24.912 -46.746   5.826  0.33 25.36      F00Z C  
ANISOU 1977  CA BLEU A 252     3405   3184   3048     -4    -60   -129  F00Z C  
ATOM   1978  CB BLEU A 252      24.298 -45.735   6.787  0.33 25.97      F00Z C  
ANISOU 1978  CB BLEU A 252     3392   3289   3185     -6    -35   -115  F00Z C  
ATOM   1979  CG BLEU A 252      23.369 -46.282   7.826  0.33 33.04      F00Z C  
ANISOU 1979  CG BLEU A 252     4193   4171   4191    -58     22   -130  F00Z C  
ATOM   1980  CD1BLEU A 252      24.197 -47.188   8.718  0.33 30.46      F00Z C  
ANISOU 1980  CD1BLEU A 252     3911   3843   3818    -90    109    -80  F00Z C  
ATOM   1981  CD2BLEU A 252      22.765 -45.094   8.584  0.33 30.88      F00Z C  
ANISOU 1981  CD2BLEU A 252     3831   3923   3979    -59     60   -147  F00Z C  
ATOM   1982  N   GLN A 253      23.228 -46.870   4.060  1.00 23.64      F00Z N  
ANISOU 1982  N   GLN A 253     3198   2897   2886    -22   -275   -209  F00Z N  
ATOM   1983  CA  GLN A 253      22.226 -47.600   3.286  1.00 28.92      F00Z C  
ANISOU 1983  CA  GLN A 253     3860   3508   3620    -50   -390   -262  F00Z C  
ATOM   1984  C   GLN A 253      22.814 -48.812   2.573  1.00 32.50      F00Z C  
ANISOU 1984  C   GLN A 253     4417   3934   3998    -70   -375   -293  F00Z C  
ATOM   1985  O   GLN A 253      22.142 -49.844   2.437  1.00 29.90      F00Z O  
ANISOU 1985  O   GLN A 253     4057   3555   3750   -102   -413   -334  F00Z O  
ATOM   1986  CB  GLN A 253      21.509 -46.718   2.279  1.00 32.15      F00Z C  
ANISOU 1986  CB  GLN A 253     4301   3887   4029    -44   -566   -276  F00Z C  
ATOM   1987  CG  GLN A 253      20.892 -45.427   2.803  1.00 37.49      F00Z C  
ANISOU 1987  CG  GLN A 253     4869   4566   4810    -14   -609   -261  F00Z C  
ATOM   1988  CD  GLN A 253      20.034 -44.790   1.690  1.00 45.83      F00Z C  
ANISOU 1988  CD  GLN A 253     5957   5554   5903    -11   -840   -275  F00Z C  
ATOM   1989  OE1 GLN A 253      20.539 -44.057   0.819  1.00 61.16      F00Z O  
ANISOU 1989  OE1 GLN A 253     8048   7490   7699     -8   -930   -237  F00Z O  
ATOM   1990  NE2 GLN A 253      18.792 -45.193   1.630  1.00 53.95      F00Z N  
ANISOU 1990  NE2 GLN A 253     6865   6520   7115    -25   -948   -328  F00Z N  
ATOM   1991  N   ASN A 254      24.031 -48.682   2.038  1.00 26.22      F00Z N  
ANISOU 1991  N   ASN A 254     3739   3161   3060    -57   -319   -289  F00Z N  
ATOM   1992  CA  ASN A 254      24.656 -49.834   1.422  1.00 26.55      F00Z C  
ANISOU 1992  CA  ASN A 254     3862   3169   3055    -74   -277   -343  F00Z C  
ATOM   1993  C   ASN A 254      24.875 -50.948   2.424  1.00 25.98      F00Z C  
ANISOU 1993  C   ASN A 254     3707   3069   3093    -71   -191   -334  F00Z C  
ATOM   1994  O   ASN A 254      24.663 -52.121   2.090  1.00 28.48      F00Z O  
ANISOU 1994  O   ASN A 254     4038   3326   3456    -94   -208   -385  F00Z O  
ATOM   1995  CB  ASN A 254      25.971 -49.437   0.799  1.00 27.05      F00Z C  
ANISOU 1995  CB  ASN A 254     4039   3261   2976    -66   -195   -356  F00Z C  
ATOM   1996  CG  ASN A 254      25.770 -48.686  -0.473  1.00 33.09      F00Z C  
ANISOU 1996  CG  ASN A 254     4947   4029   3595   -102   -288   -374  F00Z C  
ATOM   1997  OD1 ASN A 254      24.719 -48.773  -1.121  1.00 40.12      F00Z O  
ANISOU 1997  OD1 ASN A 254     5875   4881   4486   -133   -437   -395  F00Z O  
ATOM   1998  ND2 ASN A 254      26.745 -47.889  -0.799  1.00 35.49      F00Z N  
ANISOU 1998  ND2 ASN A 254     5334   4371   3777   -105   -214   -360  F00Z N  
ATOM   1999  N   ASN A 255      25.245 -50.627   3.668  1.00 22.86      F00Z N  
ANISOU 1999  N   ASN A 255     3238   2706   2742    -52   -114   -268  F00Z N  
ATOM   2000  CA  ASN A 255      25.406 -51.706   4.636  1.00 23.34      F00Z C  
ANISOU 2000  CA  ASN A 255     3250   2723   2895    -67    -61   -243  F00Z C  
ATOM   2001  C   ASN A 255      24.075 -52.310   5.015  1.00 27.16      F00Z C  
ANISOU 2001  C   ASN A 255     3664   3171   3485   -120   -103   -249  F00Z C  
ATOM   2002  O   ASN A 255      23.997 -53.510   5.274  1.00 25.78      F00Z O  
ANISOU 2002  O   ASN A 255     3483   2930   3380   -150    -95   -254  F00Z O  
ATOM   2003  CB  ASN A 255      26.115 -51.236   5.908  1.00 21.13      F00Z C  
ANISOU 2003  CB  ASN A 255     2936   2477   2614    -54     12   -164  F00Z C  
ATOM   2004  CG  ASN A 255      27.602 -51.089   5.669  1.00 27.24      F00Z C  
ANISOU 2004  CG  ASN A 255     3756   3256   3339     -7     61   -165  F00Z C  
ATOM   2005  OD1 ASN A 255      28.086 -51.350   4.524  1.00 26.01      F00Z O  
ANISOU 2005  OD1 ASN A 255     3657   3081   3145      8     66   -236  F00Z O  
ATOM   2006  ND2 ASN A 255      28.315 -50.629   6.649  1.00 23.81      F00Z N  
ANISOU 2006  ND2 ASN A 255     3300   2844   2903      7    100   -100  F00Z N  
ATOM   2007  N   GLU A 256      23.025 -51.494   5.041  1.00 26.08      F00Z N  
ANISOU 2007  N   GLU A 256     3465   3064   3382   -133   -149   -256  F00Z N  
ATOM   2008  CA  GLU A 256      21.687 -52.033   5.325  1.00 31.10      F00Z C  
ANISOU 2008  CA  GLU A 256     4007   3658   4150   -189   -180   -283  F00Z C  
ATOM   2009  C   GLU A 256      21.313 -53.096   4.291  1.00 28.12      F00Z C  
ANISOU 2009  C   GLU A 256     3670   3211   3804   -209   -270   -347  F00Z C  
ATOM   2010  O   GLU A 256      20.771 -54.177   4.611  1.00 28.57      F00Z O  
ANISOU 2010  O   GLU A 256     3687   3209   3960   -261   -262   -360  F00Z O  
ATOM   2011  CB  GLU A 256      20.687 -50.864   5.270  1.00 33.47      F00Z C  
ANISOU 2011  CB  GLU A 256     4218   3986   4513   -183   -236   -304  F00Z C  
ATOM   2012  CG  GLU A 256      20.661 -50.086   6.558  1.00 41.81      F00Z C  
ANISOU 2012  CG  GLU A 256     5201   5091   5592   -193   -124   -266  F00Z C  
ATOM   2013  CD  GLU A 256      20.000 -48.679   6.450  1.00 56.15      F00Z C  
ANISOU 2013  CD  GLU A 256     6936   6932   7467   -162   -174   -293  F00Z C  
ATOM   2014  OE1 GLU A 256      20.203 -47.849   7.358  1.00 50.82      F00Z O  
ANISOU 2014  OE1 GLU A 256     6226   6302   6781   -157    -82   -271  F00Z O  
ATOM   2015  OE2 GLU A 256      19.302 -48.409   5.447  1.00 59.26      F00Z O1-
ANISOU 2015  OE2 GLU A 256     7308   7289   7920   -142   -320   -338  F00Z O1-
ATOM   2016  N   ARG A 257      21.558 -52.779   3.020  1.00 28.05      F00Z N  
ANISOU 2016  N   ARG A 257     3754   3205   3701   -180   -357   -389  F00Z N  
ATOM   2017  CA  ARG A 257      21.282 -53.699   1.941  1.00 33.66      F00Z C  
ANISOU 2017  CA  ARG A 257     4531   3850   4406   -206   -445   -461  F00Z C  
ATOM   2018  C   ARG A 257      22.149 -54.967   2.025  1.00 33.95      F00Z C  
ANISOU 2018  C   ARG A 257     4620   3838   4442   -208   -364   -480  F00Z C  
ATOM   2019  O   ARG A 257      21.666 -56.090   1.772  1.00 30.49      F00Z O  
ANISOU 2019  O   ARG A 257     4178   3325   4081   -246   -405   -528  F00Z O  
ATOM   2020  CB  ARG A 257      21.513 -52.976   0.628  1.00 29.96      F00Z C  
ANISOU 2020  CB  ARG A 257     4192   3400   3792   -193   -539   -495  F00Z C  
ATOM   2021  CG  ARG A 257      21.414 -53.859  -0.632  1.00 32.99      F00Z C  
ANISOU 2021  CG  ARG A 257     4697   3721   4116   -231   -623   -582  F00Z C  
ATOM   2022  CD  ARG A 257      20.014 -54.576  -0.884  1.00 37.45      F00Z C  
ANISOU 2022  CD  ARG A 257     5195   4212   4821   -280   -767   -629  F00Z C  
ATOM   2023  NE  ARG A 257      18.921 -53.617  -0.982  1.00 45.11      F00Z N  
ANISOU 2023  NE  ARG A 257     6091   5185   5866   -282   -915   -611  F00Z N  
ATOM   2024  CZ  ARG A 257      18.613 -52.968  -2.099  1.00 49.18      F00Z C  
ANISOU 2024  CZ  ARG A 257     6717   5684   6286   -295  -1089   -628  F00Z C  
ATOM   2025  NH1 ARG A 257      19.293 -53.169  -3.217  1.00 44.63      F00Z N  
ANISOU 2025  NH1 ARG A 257     6350   5100   5507   -323  -1113   -668  F00Z N  
ATOM   2026  NH2 ARG A 257      17.613 -52.086  -2.087  1.00 46.02      F00Z N  
ANISOU 2026  NH2 ARG A 257     6222   5265   6000   -287  -1242   -608  F00Z N  
ATOM   2027  N   LEU A 258      23.458 -54.790   2.258  1.00 30.01      F00Z N  
ANISOU 2027  N   LEU A 258     4167   3366   3869   -166   -264   -454  F00Z N  
ATOM   2028  CA  LEU A 258      24.349 -55.958   2.384  1.00 25.42      F00Z C  
ANISOU 2028  CA  LEU A 258     3612   2717   3329   -156   -200   -477  F00Z C  
ATOM   2029  C   LEU A 258      23.945 -56.839   3.559  1.00 31.95      F00Z C  
ANISOU 2029  C   LEU A 258     4361   3487   4291   -191   -186   -419  F00Z C  
ATOM   2030  O   LEU A 258      24.080 -58.065   3.484  1.00 32.07      F00Z O  
ANISOU 2030  O   LEU A 258     4391   3410   4386   -206   -193   -451  F00Z O  
ATOM   2031  CB  LEU A 258      25.818 -55.494   2.526  1.00 28.17      F00Z C  
ANISOU 2031  CB  LEU A 258     3991   3099   3615   -101   -104   -461  F00Z C  
ATOM   2032  CG  LEU A 258      26.428 -54.778   1.294  1.00 26.96      F00Z C  
ANISOU 2032  CG  LEU A 258     3940   2989   3315    -87    -82   -530  F00Z C  
ATOM   2033  CD1 LEU A 258      27.825 -54.131   1.573  1.00 25.83      F00Z C  
ANISOU 2033  CD1 LEU A 258     3795   2887   3134    -41     26   -508  F00Z C  
ATOM   2034  CD2 LEU A 258      26.468 -55.739   0.077  1.00 34.03      F00Z C  
ANISOU 2034  CD2 LEU A 258     4927   3818   4185   -115    -93   -655  F00Z C  
ATOM   2035  N   GLU A 259      23.507 -56.245   4.666  1.00 28.10      F00Z N  
ANISOU 2035  N   GLU A 259     3804   3045   3827   -212   -157   -336  F00Z N  
ATOM   2036  CA  GLU A 259      23.021 -57.038   5.799  1.00 29.58      F00Z C  
ANISOU 2036  CA  GLU A 259     3945   3178   4114   -278   -131   -277  F00Z C  
ATOM   2037  C   GLU A 259      21.836 -57.878   5.365  1.00 35.09      F00Z C  
ANISOU 2037  C   GLU A 259     4608   3813   4911   -339   -192   -334  F00Z C  
ATOM   2038  O   GLU A 259      21.730 -59.046   5.740  1.00 33.53      F00Z O  
ANISOU 2038  O   GLU A 259     4416   3525   4798   -387   -192   -320  F00Z O  
ATOM   2039  CB  GLU A 259      22.570 -56.140   6.959  1.00 32.59      F00Z C  
ANISOU 2039  CB  GLU A 259     4269   3629   4485   -314    -70   -205  F00Z C  
ATOM   2040  CG  GLU A 259      23.580 -55.750   7.940  1.00 39.50      F00Z C  
ANISOU 2040  CG  GLU A 259     5178   4531   5297   -297    -10   -121  F00Z C  
ATOM   2041  CD  GLU A 259      22.996 -54.816   9.033  1.00 53.01      F00Z C  
ANISOU 2041  CD  GLU A 259     6844   6312   6985   -349     63    -73  F00Z C  
ATOM   2042  OE1 GLU A 259      21.770 -54.488   9.045  1.00 49.92      F00Z O  
ANISOU 2042  OE1 GLU A 259     6371   5944   6654   -395     79   -116  F00Z O  
ATOM   2043  OE2 GLU A 259      23.779 -54.429   9.908  1.00 49.99      F00Z O1-
ANISOU 2043  OE2 GLU A 259     6504   5955   6537   -347    104     -2  F00Z O1-
ATOM   2044  N   ALA A 260      20.908 -57.280   4.604  1.00 33.71      F00Z N  
ANISOU 2044  N   ALA A 260     4395   3673   4741   -342   -260   -393  F00Z N  
ATOM   2045  CA  ALA A 260      19.767 -58.070   4.110  1.00 36.07      F00Z C  
ANISOU 2045  CA  ALA A 260     4650   3903   5151   -401   -341   -457  F00Z C  
ATOM   2046  C   ALA A 260      20.215 -59.208   3.186  1.00 39.02      F00Z C  
ANISOU 2046  C   ALA A 260     5115   4192   5519   -393   -393   -525  F00Z C  
ATOM   2047  O   ALA A 260      19.689 -60.330   3.266  1.00 39.66      F00Z O  
ANISOU 2047  O   ALA A 260     5176   4184   5711   -450   -417   -546  F00Z O  
ATOM   2048  CB  ALA A 260      18.757 -57.170   3.382  1.00 37.11      F00Z C  
ANISOU 2048  CB  ALA A 260     4725   4070   5304   -398   -446   -510  F00Z C  
ATOM   2049  N   ILE A 261      21.131 -58.924   2.252  1.00 32.50      F00Z N  
ANISOU 2049  N   ILE A 261     4391   3388   4570   -332   -403   -572  F00Z N  
ATOM   2050  CA  ILE A 261      21.629 -59.964   1.357  1.00 34.79      F00Z C  
ANISOU 2050  CA  ILE A 261     4770   3596   4851   -328   -424   -662  F00Z C  
ATOM   2051  C   ILE A 261      22.289 -61.089   2.153  1.00 33.32      F00Z C  
ANISOU 2051  C   ILE A 261     4571   3320   4768   -327   -360   -629  F00Z C  
ATOM   2052  O   ILE A 261      22.068 -62.282   1.870  1.00 35.31      F00Z O  
ANISOU 2052  O   ILE A 261     4838   3465   5112   -359   -397   -684  F00Z O  
ATOM   2053  CB  ILE A 261      22.607 -59.372   0.326  1.00 33.97      F00Z C  
ANISOU 2053  CB  ILE A 261     4781   3539   4587   -279   -400   -725  F00Z C  
ATOM   2054  CG1 ILE A 261      21.856 -58.473  -0.647  1.00 35.80      F00Z C  
ANISOU 2054  CG1 ILE A 261     5068   3824   4713   -300   -511   -759  F00Z C  
ATOM   2055  CG2 ILE A 261      23.289 -60.502  -0.485  1.00 33.92      F00Z C  
ANISOU 2055  CG2 ILE A 261     4862   3442   4586   -276   -374   -840  F00Z C  
ATOM   2056  CD1 ILE A 261      22.795 -57.706  -1.503  1.00 38.44      F00Z C  
ANISOU 2056  CD1 ILE A 261     5529   4212   4862   -274   -470   -795  F00Z C  
ATOM   2057  N   LEU A 262      23.171 -60.719   3.097  1.00 31.13      F00Z N  
ANISOU 2057  N   LEU A 262     4277   3072   4479   -290   -281   -541  F00Z N  
ATOM   2058  CA  LEU A 262      23.842 -61.703   3.941  1.00 32.27      F00Z C  
ANISOU 2058  CA  LEU A 262     4417   3116   4728   -289   -255   -488  F00Z C  
ATOM   2059  C   LEU A 262      22.835 -62.568   4.660  1.00 40.83      F00Z C  
ANISOU 2059  C   LEU A 262     5465   4125   5924   -381   -288   -436  F00Z C  
ATOM   2060  O   LEU A 262      22.992 -63.783   4.714  1.00 35.06      F00Z O  
ANISOU 2060  O   LEU A 262     4755   3266   5301   -400   -318   -448  F00Z O  
ATOM   2061  CB  LEU A 262      24.741 -61.008   4.961  1.00 29.66      F00Z C  
ANISOU 2061  CB  LEU A 262     4075   2835   4360   -253   -198   -383  F00Z C  
ATOM   2062  CG  LEU A 262      25.578 -61.924   5.844  1.00 28.86      F00Z C  
ANISOU 2062  CG  LEU A 262     3985   2616   4366   -247   -209   -314  F00Z C  
ATOM   2063  CD1 LEU A 262      26.386 -63.017   5.039  1.00 28.31      F00Z C  
ANISOU 2063  CD1 LEU A 262     3934   2417   4406   -193   -231   -421  F00Z C  
ATOM   2064  CD2 LEU A 262      26.548 -61.092   6.718  1.00 33.15      F00Z C  
ANISOU 2064  CD2 LEU A 262     4525   3212   4858   -206   -177   -220  F00Z C  
ATOM   2065  N   SER A 263      21.804 -61.951   5.238  1.00 38.50      F00Z N  
ANISOU 2065  N   SER A 263     5111   3899   5620   -443   -273   -384  F00Z N  
ATOM   2066  CA  SER A 263      20.749 -62.716   5.911  1.00 40.48      F00Z C  
ANISOU 2066  CA  SER A 263     5318   4082   5979   -553   -277   -347  F00Z C  
ATOM   2067  C   SER A 263      20.091 -63.697   4.972  1.00 36.80      F00Z C  
ANISOU 2067  C   SER A 263     4849   3526   5606   -583   -357   -447  F00Z C  
ATOM   2068  O   SER A 263      19.854 -64.855   5.347  1.00 40.82      F00Z O  
ANISOU 2068  O   SER A 263     5368   3917   6223   -649   -372   -426  F00Z O  
ATOM   2069  CB  SER A 263      19.681 -61.775   6.469  1.00 42.38      F00Z C  
ANISOU 2069  CB  SER A 263     5470   4417   6214   -612   -228   -322  F00Z C  
ATOM   2070  OG  SER A 263      20.114 -61.298   7.723  1.00 51.32      F00Z O  
ANISOU 2070  OG  SER A 263     6619   5591   7287   -637   -139   -214  F00Z O  
ATOM   2071  N   ARG A 264      19.733 -63.243   3.762  1.00 37.28      F00Z N  
ANISOU 2071  N   ARG A 264     4909   3632   5624   -547   -422   -552  F00Z N  
ATOM   2072  CA  ARG A 264      19.145 -64.154   2.776  1.00 41.60      F00Z C  
ANISOU 2072  CA  ARG A 264     5474   4091   6243   -578   -516   -658  F00Z C  
ATOM   2073  C   ARG A 264      20.070 -65.349   2.494  1.00 43.44      F00Z C  
ANISOU 2073  C   ARG A 264     5787   4202   6515   -551   -517   -700  F00Z C  
ATOM   2074  O   ARG A 264      19.632 -66.525   2.463  1.00 42.26      F00Z O  
ANISOU 2074  O   ARG A 264     5637   3931   6490   -609   -561   -729  F00Z O  
ATOM   2075  CB  ARG A 264      18.839 -63.384   1.487  1.00 42.60      F00Z C  
ANISOU 2075  CB  ARG A 264     5631   4282   6271   -544   -603   -754  F00Z C  
ATOM   2076  CG  ARG A 264      18.587 -64.238   0.227  1.00 58.52      F00Z C  
ANISOU 2076  CG  ARG A 264     7724   6213   8299   -564   -709   -884  F00Z C  
ATOM   2077  CD  ARG A 264      18.427 -63.347  -1.038  1.00 62.82      F00Z C  
ANISOU 2077  CD  ARG A 264     8349   6825   8695   -543   -807   -960  F00Z C  
ATOM   2078  NE  ARG A 264      19.679 -63.238  -1.796  1.00 62.70      F00Z N  
ANISOU 2078  NE  ARG A 264     8476   6828   8519   -488   -747  -1022  F00Z N  
ATOM   2079  CZ  ARG A 264      20.114 -62.145  -2.421  1.00 67.11      F00Z C  
ANISOU 2079  CZ  ARG A 264     9120   7478   8903   -456   -746  -1031  F00Z C  
ATOM   2080  NH1 ARG A 264      19.400 -61.025  -2.448  1.00 54.59      F00Z N  
ANISOU 2080  NH1 ARG A 264     7498   5967   7279   -461   -832   -980  F00Z N  
ATOM   2081  NH2 ARG A 264      21.283 -62.188  -3.067  1.00 59.48      F00Z N  
ANISOU 2081  NH2 ARG A 264     8276   6517   7808   -425   -657  -1103  F00Z N  
ATOM   2082  N   GLU A 265      21.364 -65.071   2.296  1.00 35.84      F00Z N  
ANISOU 2082  N   GLU A 265     4885   3261   5472   -463   -466   -712  F00Z N  
ATOM   2083  CA  GLU A 265      22.309 -66.156   2.017  1.00 38.22      F00Z C  
ANISOU 2083  CA  GLU A 265     5238   3435   5850   -425   -459   -774  F00Z C  
ATOM   2084  C   GLU A 265      22.452 -67.094   3.207  1.00 41.46      F00Z C  
ANISOU 2084  C   GLU A 265     5624   3724   6404   -462   -463   -666  F00Z C  
ATOM   2085  O   GLU A 265      22.524 -68.309   3.023  1.00 38.99      F00Z O  
ANISOU 2085  O   GLU A 265     5332   3263   6219   -477   -507   -714  F00Z O  
ATOM   2086  CB  GLU A 265      23.667 -65.608   1.591  1.00 38.48      F00Z C  
ANISOU 2086  CB  GLU A 265     5312   3511   5797   -329   -387   -823  F00Z C  
ATOM   2087  CG  GLU A 265      23.491 -64.696   0.381  1.00 42.99      F00Z C  
ANISOU 2087  CG  GLU A 265     5944   4193   6199   -319   -387   -920  F00Z C  
ATOM   2088  CD  GLU A 265      23.372 -65.483  -0.901  1.00 51.85      F00Z C  
ANISOU 2088  CD  GLU A 265     7150   5239   7313   -341   -422  -1086  F00Z C  
ATOM   2089  OE1 GLU A 265      23.343 -66.739  -0.843  1.00 47.60      F00Z O  
ANISOU 2089  OE1 GLU A 265     6603   4562   6921   -358   -446  -1131  F00Z O  
ATOM   2090  OE2 GLU A 265      23.234 -64.858  -1.971  1.00 63.83      F00Z O1-
ANISOU 2090  OE2 GLU A 265     8754   6826   8671   -353   -437  -1169  F00Z O1-
ATOM   2091  N   GLN A 266      22.482 -66.560   4.423  1.00 34.33      F00Z N  
ANISOU 2091  N   GLN A 266     4694   2873   5477   -486   -426   -520  F00Z N  
ATOM   2092  CA  GLN A 266      22.658 -67.409   5.598  1.00 39.84      F00Z C  
ANISOU 2092  CA  GLN A 266     5409   3450   6280   -540   -445   -398  F00Z C  
ATOM   2093  C   GLN A 266      21.472 -68.317   5.795  1.00 44.20      F00Z C  
ANISOU 2093  C   GLN A 266     5949   3914   6930   -661   -481   -386  F00Z C  
ATOM   2094  O   GLN A 266      21.640 -69.483   6.185  1.00 45.87      F00Z O  
ANISOU 2094  O   GLN A 266     6199   3964   7266   -701   -531   -346  F00Z O  
ATOM   2095  CB  GLN A 266      22.878 -66.558   6.846  1.00 39.60      F00Z C  
ANISOU 2095  CB  GLN A 266     5380   3503   6163   -563   -394   -249  F00Z C  
ATOM   2096  CG  GLN A 266      24.170 -65.789   6.810  1.00 36.40      F00Z C  
ANISOU 2096  CG  GLN A 266     4984   3156   5691   -451   -371   -246  F00Z C  
ATOM   2097  CD  GLN A 266      24.328 -64.877   7.997  1.00 45.41      F00Z C  
ANISOU 2097  CD  GLN A 266     6134   4385   6733   -479   -329   -110  F00Z C  
ATOM   2098  OE1 GLN A 266      23.365 -64.234   8.406  1.00 45.44      F00Z O  
ANISOU 2098  OE1 GLN A 266     6115   4488   6664   -554   -274    -75  F00Z O  
ATOM   2099  NE2 GLN A 266      25.544 -64.757   8.515  1.00 42.40      F00Z N  
ANISOU 2099  NE2 GLN A 266     5780   3970   6359   -419   -353    -47  F00Z N  
ATOM   2100  N   ASN A 267      20.262 -67.809   5.513  1.00 41.59      F00Z N  
ANISOU 2100  N   ASN A 267     5559   3675   6569   -721   -465   -423  F00Z N  
ATOM   2101  CA  ASN A 267      19.086 -68.682   5.515  1.00 47.57      F00Z C  
ANISOU 2101  CA  ASN A 267     6283   4345   7446   -837   -499   -442  F00Z C  
ATOM   2102  C   ASN A 267      19.221 -69.793   4.485  1.00 48.38      F00Z C  
ANISOU 2102  C   ASN A 267     6422   4315   7646   -811   -586   -564  F00Z C  
ATOM   2103  O   ASN A 267      18.938 -70.975   4.762  1.00 46.52      F00Z O  
ANISOU 2103  O   ASN A 267     6204   3929   7543   -886   -626   -544  F00Z O  
ATOM   2104  CB  ASN A 267      17.832 -67.845   5.257  1.00 44.03      F00Z C  
ANISOU 2104  CB  ASN A 267     5735   4013   6981   -886   -483   -487  F00Z C  
ATOM   2105  CG  ASN A 267      17.452 -67.025   6.464  1.00 57.49      F00Z C  
ANISOU 2105  CG  ASN A 267     7392   5810   8642   -953   -376   -379  F00Z C  
ATOM   2106  OD1 ASN A 267      17.805 -67.393   7.593  1.00 55.46      F00Z O  
ANISOU 2106  OD1 ASN A 267     7192   5504   8377  -1016   -320   -258  F00Z O  
ATOM   2107  ND2 ASN A 267      16.731 -65.917   6.250  1.00 57.56      F00Z N  
ANISOU 2107  ND2 ASN A 267     7305   5942   8623   -946   -353   -422  F00Z N  
ATOM   2108  N   LEU A 268      19.639 -69.431   3.273  1.00 45.82      F00Z N  
ANISOU 2108  N   LEU A 268     6120   4039   7249   -717   -612   -695  F00Z N  
ATOM   2109  CA  LEU A 268      19.862 -70.447   2.246  1.00 42.90      F00Z C  
ANISOU 2109  CA  LEU A 268     5802   3546   6953   -694   -675   -834  F00Z C  
ATOM   2110  C   LEU A 268      20.899 -71.487   2.684  1.00 42.04      F00Z C  
ANISOU 2110  C   LEU A 268     5734   3274   6966   -657   -678   -809  F00Z C  
ATOM   2111  O   LEU A 268      20.743 -72.691   2.432  1.00 48.32      F00Z O  
ANISOU 2111  O   LEU A 268     6549   3908   7900   -691   -737   -866  F00Z O  
ATOM   2112  CB  LEU A 268      20.286 -69.754   0.963  1.00 44.64      F00Z C  
ANISOU 2112  CB  LEU A 268     6072   3858   7033   -614   -673   -972  F00Z C  
ATOM   2113  CG  LEU A 268      20.221 -70.471  -0.383  1.00 48.51      F00Z C  
ANISOU 2113  CG  LEU A 268     6634   4268   7531   -614   -732  -1155  F00Z C  
ATOM   2114  CD1 LEU A 268      19.064 -71.500  -0.485  1.00 53.34      F00Z C  
ANISOU 2114  CD1 LEU A 268     7220   4762   8284   -716   -831  -1186  F00Z C  
ATOM   2115  CD2 LEU A 268      20.125 -69.347  -1.425  1.00 54.69      F00Z C  
ANISOU 2115  CD2 LEU A 268     7472   5194   8115   -590   -743  -1235  F00Z C  
ATOM   2116  N   LEU A 269      21.964 -71.049   3.335  1.00 43.36      F00Z N  
ANISOU 2116  N   LEU A 269     5909   3465   7100   -587   -631   -726  F00Z N  
ATOM   2117  CA  LEU A 269      22.984 -71.992   3.800  1.00 50.31      F00Z C  
ANISOU 2117  CA  LEU A 269     6814   4172   8129   -544   -665   -694  F00Z C  
ATOM   2118  C   LEU A 269      22.429 -72.926   4.870  1.00 47.81      F00Z C  
ANISOU 2118  C   LEU A 269     6516   3715   7933   -657   -728   -553  F00Z C  
ATOM   2119  O   LEU A 269      22.738 -74.124   4.871  1.00 44.74      F00Z O  
ANISOU 2119  O   LEU A 269     6154   3130   7715   -659   -802   -572  F00Z O  
ATOM   2120  CB  LEU A 269      24.204 -71.234   4.336  1.00 41.87      F00Z C  
ANISOU 2120  CB  LEU A 269     5738   3159   7011   -452   -623   -625  F00Z C  
ATOM   2121  CG  LEU A 269      25.326 -72.071   4.964  1.00 43.10      F00Z C  
ANISOU 2121  CG  LEU A 269     5903   3129   7346   -399   -689   -572  F00Z C  
ATOM   2122  CD1 LEU A 269      25.897 -73.109   3.951  1.00 42.25      F00Z C  
ANISOU 2122  CD1 LEU A 269     5785   2857   7412   -329   -711   -760  F00Z C  
ATOM   2123  CD2 LEU A 269      26.403 -71.126   5.582  1.00 46.48      F00Z C  
ANISOU 2123  CD2 LEU A 269     6312   3635   7714   -321   -660   -489  F00Z C  
ATOM   2124  N   GLU A 270      21.641 -72.397   5.813  1.00 47.71      F00Z N  
ANISOU 2124  N   GLU A 270     6496   3792   7838   -761   -693   -412  F00Z N  
ATOM   2125  CA  GLU A 270      21.034 -73.265   6.826  1.00 57.12      F00Z C  
ANISOU 2125  CA  GLU A 270     7728   4857   9119   -902   -729   -278  F00Z C  
ATOM   2126  C   GLU A 270      20.131 -74.315   6.200  1.00 57.66      F00Z C  
ANISOU 2126  C   GLU A 270     7782   4807   9317   -977   -779   -370  F00Z C  
ATOM   2127  O   GLU A 270      20.151 -75.489   6.608  1.00 58.59      F00Z O  
ANISOU 2127  O   GLU A 270     7952   4731   9577  -1041   -851   -315  F00Z O  
ATOM   2128  CB  GLU A 270      20.275 -72.445   7.876  1.00 60.73      F00Z C  
ANISOU 2128  CB  GLU A 270     8179   5444   9452  -1019   -641   -144  F00Z C  
ATOM   2129  CG  GLU A 270      19.764 -73.303   9.055  1.00 63.50      F00Z C  
ANISOU 2129  CG  GLU A 270     8606   5663   9860  -1192   -653     10  F00Z C  
ATOM   2130  CD  GLU A 270      20.828 -74.223   9.673  1.00 79.94      F00Z C  
ANISOU 2130  CD  GLU A 270    10799   7543  12030  -1175   -771    122  F00Z C  
ATOM   2131  OE1 GLU A 270      20.526 -75.425   9.898  1.00 82.32      F00Z O  
ANISOU 2131  OE1 GLU A 270    11153   7688  12438  -1257   -829    162  F00Z O  
ATOM   2132  OE2 GLU A 270      21.961 -73.763   9.940  1.00 83.08      F00Z O1-
ANISOU 2132  OE2 GLU A 270    11225   7957  12385  -1070   -804    167  F00Z O1-
ATOM   2133  N   GLU A 271      19.355 -73.937   5.187  1.00 53.01      F00Z N  
ANISOU 2133  N   GLU A 271     7133   4319   8692   -972   -762   -510  F00Z N  
ATOM   2134  CA  GLU A 271      18.536 -74.957   4.536  1.00 52.31      F00Z C  
ANISOU 2134  CA  GLU A 271     7032   4109   8735  -1041   -828   -609  F00Z C  
ATOM   2135  C   GLU A 271      19.395 -75.989   3.808  1.00 57.30      F00Z C  
ANISOU 2135  C   GLU A 271     7715   4575   9481   -954   -899   -721  F00Z C  
ATOM   2136  O   GLU A 271      19.063 -77.188   3.777  1.00 54.55      F00Z O  
ANISOU 2136  O   GLU A 271     7385   4115   9226  -1001   -939   -723  F00Z O  
ATOM   2137  CB  GLU A 271      17.547 -74.322   3.560  1.00 55.30      F00Z C  
ANISOU 2137  CB  GLU A 271     7341   4617   9053  -1053   -830   -737  F00Z C  
ATOM   2138  CG  GLU A 271      16.338 -73.671   4.243  1.00 68.59      F00Z C  
ANISOU 2138  CG  GLU A 271     8936   6407  10720  -1171   -773   -657  F00Z C  
ATOM   2139  CD  GLU A 271      15.790 -72.468   3.480  1.00 69.13      F00Z C  
ANISOU 2139  CD  GLU A 271     8930   6648  10688  -1127   -775   -746  F00Z C  
ATOM   2140  OE1 GLU A 271      15.832 -72.494   2.226  1.00 71.80      F00Z O  
ANISOU 2140  OE1 GLU A 271     9293   6987  11000  -1064   -859   -889  F00Z O  
ATOM   2141  OE2 GLU A 271      15.321 -71.499   4.137  1.00 76.18      F00Z O1-
ANISOU 2141  OE2 GLU A 271     9750   7667  11529  -1161   -698   -675  F00Z O1-
ATOM   2142  N   THR A 272      20.481 -75.535   3.183  1.00 51.72      F00Z N  
ANISOU 2142  N   THR A 272     7023   3910   8719   -815   -878   -815  F00Z N  
ATOM   2143  CA  THR A 272      21.364 -76.424   2.431  1.00 46.99      F00Z C  
ANISOU 2143  CA  THR A 272     6452   3198   8204   -718   -897   -944  F00Z C  
ATOM   2144  C   THR A 272      22.130 -77.384   3.338  1.00 51.10      F00Z C  
ANISOU 2144  C   THR A 272     6991   3574   8853   -694   -937   -821  F00Z C  
ATOM   2145  O   THR A 272      22.354 -78.545   2.972  1.00 58.28      F00Z O  
ANISOU 2145  O   THR A 272     7910   4362   9873   -668   -973   -886  F00Z O  
ATOM   2146  CB  THR A 272      22.285 -75.531   1.585  1.00 57.10      F00Z C  
ANISOU 2146  CB  THR A 272     7737   4567   9393   -599   -834  -1084  F00Z C  
ATOM   2147  OG1 THR A 272      21.461 -74.664   0.793  1.00 52.24      F00Z O  
ANISOU 2147  OG1 THR A 272     7124   4121   8605   -631   -812  -1159  F00Z O  
ATOM   2148  CG2 THR A 272      23.232 -76.292   0.698  1.00 52.66      F00Z C  
ANISOU 2148  CG2 THR A 272     7191   3928   8889   -501   -804  -1245  F00Z C  
ATOM   2149  N   ARG A 273      22.521 -76.925   4.529  1.00 52.05      F00Z N  
ANISOU 2149  N   ARG A 273     7121   3701   8953   -707   -942   -642  F00Z N  
ATOM   2150  CA  ARG A 273      23.210 -77.771   5.504  1.00 49.56      F00Z C  
ANISOU 2150  CA  ARG A 273     6841   3254   8737   -698  -1012   -499  F00Z C  
ATOM   2151  C   ARG A 273      22.328 -78.921   5.968  1.00 60.49      F00Z C  
ANISOU 2151  C   ARG A 273     8267   4532  10183   -824  -1063   -414  F00Z C  
ATOM   2152  O   ARG A 273      22.836 -79.994   6.338  1.00 56.14      F00Z O  
ANISOU 2152  O   ARG A 273     7745   3837   9748   -803  -1142   -361  F00Z O  
ATOM   2153  CB  ARG A 273      23.643 -76.909   6.695  1.00 49.15      F00Z C  
ANISOU 2153  CB  ARG A 273     6817   3256   8601   -714  -1013   -315  F00Z C  
ATOM   2154  CG  ARG A 273      24.838 -76.049   6.429  1.00 57.77      F00Z C  
ANISOU 2154  CG  ARG A 273     7867   4404   9679   -572   -988   -374  F00Z C  
ATOM   2155  CD  ARG A 273      25.250 -75.345   7.688  1.00 61.03      F00Z C  
ANISOU 2155  CD  ARG A 273     8322   4855  10013   -599  -1012   -178  F00Z C  
ATOM   2156  NE  ARG A 273      26.380 -76.060   8.267  1.00 66.42      F00Z N  
ANISOU 2156  NE  ARG A 273     9011   5417  10808   -524  -1116   -103  F00Z N  
ATOM   2157  CZ  ARG A 273      27.228 -75.551   9.148  1.00 65.25      F00Z C  
ANISOU 2157  CZ  ARG A 273     8882   5282  10627   -490  -1167     24  F00Z C  
ATOM   2158  NH1 ARG A 273      27.157 -74.278   9.517  1.00 66.92      F00Z N  
ANISOU 2158  NH1 ARG A 273     9110   5624  10691   -515  -1108     85  F00Z N  
ATOM   2159  NH2 ARG A 273      28.172 -76.339   9.667  1.00 60.89      F00Z N  
ANISOU 2159  NH2 ARG A 273     8327   4607  10201   -431  -1293     89  F00Z N  
ATOM   2160  N   LYS A 274      21.010 -78.720   5.936  1.00 57.22      F00Z N  
ANISOU 2160  N   LYS A 274     7848   4186   9709   -955  -1021   -409  F00Z N  
ATOM   2161  CA  LYS A 274      20.038 -79.740   6.299  1.00 63.63      F00Z C  
ANISOU 2161  CA  LYS A 274     8689   4912  10577  -1091  -1044   -348  F00Z C  
ATOM   2162  C   LYS A 274      19.610 -80.603   5.106  1.00 58.50      F00Z C  
ANISOU 2162  C   LYS A 274     8008   4201  10017  -1071  -1073   -526  F00Z C  
ATOM   2163  O   LYS A 274      18.936 -81.631   5.304  1.00 70.12      F00Z O  
ANISOU 2163  O   LYS A 274     9503   5575  11565  -1167  -1104   -492  F00Z O  
ATOM   2164  CB  LYS A 274      18.834 -79.048   6.953  1.00 60.33      F00Z C  
ANISOU 2164  CB  LYS A 274     8259   4601  10064  -1253   -965   -256  F00Z C  
ATOM   2165  N   LEU A 275      20.056 -80.249   3.893  1.00 65.50      F00Z N  
ANISOU 2165  N   LEU A 275     8859   5138  10889   -952  -1060   -714  F00Z N  
ATOM   2166  CA  LEU A 275      19.722 -80.879   2.585  1.00 65.46      F00Z C  
ANISOU 2166  CA  LEU A 275     8844   5103  10923   -929  -1077   -911  F00Z C  
ATOM   2167  C   LEU A 275      18.213 -80.922   2.427  1.00 76.27      F00Z C  
ANISOU 2167  C   LEU A 275    10189   6518  12272  -1067  -1084   -918  F00Z C  
ATOM   2168  O   LEU A 275      17.589 -79.880   2.189  1.00 84.32      F00Z O  
ANISOU 2168  O   LEU A 275    11167   7678  13194  -1098  -1055   -944  F00Z O  
ATOM   2169  CB  LEU A 275      20.313 -82.305   2.387  1.00 68.86      F00Z C  
ANISOU 2169  CB  LEU A 275     9300   5356  11506   -879  -1131   -957  F00Z C  
ATOM   2170  CG  LEU A 275      20.450 -82.707   0.869  1.00 68.70      F00Z C  
ANISOU 2170  CG  LEU A 275     9283   5324  11494   -812  -1118  -1200  F00Z C  
ATOM   2171  CD1 LEU A 275      21.830 -82.363   0.173  1.00 48.98      F00Z C  
ANISOU 2171  CD1 LEU A 275     6780   2846   8986   -659  -1056  -1341  F00Z C  
ATOM   2172  CD2 LEU A 275      19.959 -84.086   0.411  1.00 75.20      F00Z C  
ANISOU 2172  CD2 LEU A 275    10128   6011  12435   -859  -1174  -1272  F00Z C  
TER    2173      LEU A 275                                                      
ATOM   2174  N   GLN C  32      20.987 -23.232  16.374  1.00 72.50      F00Z N  
ANISOU 2174  N   GLN C  32     8168   8657  10720    396    414  -1179  F00Z N  
ATOM   2175  CA  GLN C  32      21.312 -24.203  17.405  1.00 65.21      F00Z C  
ANISOU 2175  CA  GLN C  32     7333   7880   9564    278    650  -1198  F00Z C  
ATOM   2176  C   GLN C  32      22.340 -25.238  16.939  1.00 54.29      F00Z C  
ANISOU 2176  C   GLN C  32     6135   6613   7879    245    585   -991  F00Z C  
ATOM   2177  O   GLN C  32      23.441 -25.305  17.501  1.00 45.64      F00Z O  
ANISOU 2177  O   GLN C  32     5198   5602   6539    187    646   -918  F00Z O  
ATOM   2178  CB  GLN C  32      20.021 -24.854  17.901  1.00 68.88      F00Z C  
ANISOU 2178  CB  GLN C  32     7625   8337  10211    233    819  -1367  F00Z C  
ATOM   2179  CG  GLN C  32      18.839 -23.877  17.974  1.00 83.57      F00Z C  
ANISOU 2179  CG  GLN C  32     9263  10051  12439    284    810  -1550  F00Z C  
ATOM   2180  CD  GLN C  32      18.240 -23.524  16.616  1.00 89.83      F00Z C  
ANISOU 2180  CD  GLN C  32     9929  10702  13501    413    519  -1503  F00Z C  
ATOM   2181  OE1 GLN C  32      18.938 -23.528  15.592  1.00 81.85      F00Z O  
ANISOU 2181  OE1 GLN C  32     9032   9682  12384    479    300  -1326  F00Z O  
ATOM   2182  NE2 GLN C  32      16.947 -23.201  16.605  1.00 86.21      F00Z N  
ANISOU 2182  NE2 GLN C  32     9292  10138  13327    404    485  -1619  F00Z N  
ATOM   2183  N   SER C  33      21.986 -26.037  15.923  1.00 45.46      F00Z N  
ANISOU 2183  N   SER C  33     4995   5489   6790    279    456   -905  F00Z N  
ATOM   2184  CA  SER C  33      22.854 -27.140  15.425  1.00 36.61      F00Z C  
ANISOU 2184  CA  SER C  33     4023   4470   5417    242    430   -747  F00Z C  
ATOM   2185  C   SER C  33      24.245 -26.669  14.989  1.00 33.55      F00Z C  
ANISOU 2185  C   SER C  33     3797   4107   4843    262    318   -596  F00Z C  
ATOM   2186  O   SER C  33      24.422 -25.481  14.730  1.00 29.52      F00Z O  
ANISOU 2186  O   SER C  33     3291   3523   4401    310    222   -589  F00Z O  
ATOM   2187  CB  SER C  33      22.171 -27.853  14.292  1.00 39.59      F00Z C  
ANISOU 2187  CB  SER C  33     4340   4818   5886    277    305   -707  F00Z C  
ATOM   2188  OG  SER C  33      22.451 -27.238  13.050  1.00 36.86      F00Z O  
ANISOU 2188  OG  SER C  33     4023   4390   5593    355     69   -615  F00Z O  
ATOM   2189  N   ILE C  34      25.180 -27.615  14.877  1.00 25.48      F00Z N  
ANISOU 2189  N   ILE C  34     2902   3178   3600    219    335   -479  F00Z N  
ATOM   2190  CA  ILE C  34      26.544 -27.276  14.377  1.00 26.62      F00Z C  
ANISOU 2190  CA  ILE C  34     3180   3345   3590    230    247   -347  F00Z C  
ATOM   2191  C   ILE C  34      26.413 -26.760  12.944  1.00 26.39      F00Z C  
ANISOU 2191  C   ILE C  34     3160   3236   3631    294     59   -278  F00Z C  
ATOM   2192  O   ILE C  34      27.020 -25.749  12.627  1.00 24.59      F00Z O  
ANISOU 2192  O   ILE C  34     2990   2964   3387    313    -20   -228  F00Z O  
ATOM   2193  CB  ILE C  34      27.486 -28.489  14.485  1.00 25.85      F00Z C  
ANISOU 2193  CB  ILE C  34     3188   3344   3291    180    294   -253  F00Z C  
ATOM   2194  CG1 ILE C  34      27.756 -28.824  15.953  0.99 27.16      F00Z C  
ANISOU 2194  CG1 ILE C  34     3389   3567   3363    103    443   -303  F00Z C  
ATOM   2195  CG2 ILE C  34      28.771 -28.258  13.712  1.00 26.49      F00Z C  
ANISOU 2195  CG2 ILE C  34     3374   3435   3257    194    208   -133  F00Z C  
ATOM   2196  CD1 ILE C  34      28.732 -29.946  16.162  0.95 28.31      F00Z C  
ANISOU 2196  CD1 ILE C  34     3636   3785   3336     54    461   -207  F00Z C  
ATOM   2197  N   ASN C  35      25.606 -27.445  12.137  1.00 27.20      F00Z N  
ANISOU 2197  N   ASN C  35     3218   3310   3807    317    -24   -272  F00Z N  
ATOM   2198  CA  ASN C  35      25.412 -27.010  10.728  1.00 29.40      F00Z C  
ANISOU 2198  CA  ASN C  35     3541   3500   4128    361   -230   -198  F00Z C  
ATOM   2199  C   ASN C  35      24.783 -25.611  10.697  1.00 31.63      F00Z C  
ANISOU 2199  C   ASN C  35     3747   3654   4617    414   -338   -254  F00Z C  
ATOM   2200  O   ASN C  35      25.203 -24.797   9.875  1.00 30.47      F00Z O  
ANISOU 2200  O   ASN C  35     3692   3434   4451    431   -490   -169  F00Z O  
ATOM   2201  CB  ASN C  35      24.608 -28.020   9.915  1.00 31.47      F00Z C  
ANISOU 2201  CB  ASN C  35     3777   3740   4441    370   -327   -189  F00Z C  
ATOM   2202  CG  ASN C  35      25.480 -28.936   9.084  1.00 41.26      F00Z C  
ANISOU 2202  CG  ASN C  35     5161   5054   5461    331   -330    -82  F00Z C  
ATOM   2203  OD1 ASN C  35      26.541 -28.535   8.620  1.00 40.61      F00Z O  
ANISOU 2203  OD1 ASN C  35     5212   4987   5231    312   -354      8  F00Z O  
ATOM   2204  ND2 ASN C  35      25.037 -30.166   8.891  1.00 47.98      F00Z N  
ANISOU 2204  ND2 ASN C  35     5982   5940   6308    316   -305   -100  F00Z N  
ATOM   2205  N   ASP C  36      23.827 -25.356  11.583  1.00 27.85      F00Z N  
ANISOU 2205  N   ASP C  36     3101   3134   4347    435   -260   -403  F00Z N  
ATOM   2206  CA  ASP C  36      23.184 -24.024  11.661  1.00 33.60      F00Z C  
ANISOU 2206  CA  ASP C  36     3730   3724   5313    494   -352   -482  F00Z C  
ATOM   2207  C   ASP C  36      24.250 -22.984  11.968  1.00 34.75      F00Z C  
ANISOU 2207  C   ASP C  36     3977   3866   5362    486   -340   -438  F00Z C  
ATOM   2208  O   ASP C  36      24.314 -21.971  11.275  1.00 32.02      F00Z O  
ANISOU 2208  O   ASP C  36     3664   3402   5102    525   -512   -390  F00Z O  
ATOM   2209  CB  ASP C  36      22.131 -23.970  12.762  1.00 37.93      F00Z C  
ANISOU 2209  CB  ASP C  36     4075   4245   6094    501   -201   -683  F00Z C  
ATOM   2210  CG  ASP C  36      20.898 -24.815  12.504  1.00 50.46      F00Z C  
ANISOU 2210  CG  ASP C  36     5514   5803   7856    514   -221   -756  F00Z C  
ATOM   2211  OD1 ASP C  36      20.588 -25.054  11.326  1.00 45.98      F00Z O  
ANISOU 2211  OD1 ASP C  36     4970   5174   7325    549   -437   -666  F00Z O  
ATOM   2212  OD2 ASP C  36      20.259 -25.226  13.492  1.00 52.93      F00Z O1-
ANISOU 2212  OD2 ASP C  36     5693   6149   8269    476    -15   -909  F00Z O1-
ATOM   2213  N   ARG C  37      25.053 -23.265  12.986  1.00 28.44      F00Z N  
ANISOU 2213  N   ARG C  37     3230   3182   4392    427   -149   -453  F00Z N  
ATOM   2214  CA  ARG C  37      26.103 -22.318  13.355  1.00 33.60      F00Z C  
ANISOU 2214  CA  ARG C  37     3976   3837   4955    411   -130   -418  F00Z C  
ATOM   2215  C   ARG C  37      27.111 -22.150  12.239  1.00 28.92      F00Z C  
ANISOU 2215  C   ARG C  37     3537   3241   4210    401   -264   -247  F00Z C  
ATOM   2216  O   ARG C  37      27.585 -21.031  11.974  1.00 29.09      F00Z O  
ANISOU 2216  O   ARG C  37     3613   3185   4254    410   -350   -206  F00Z O  
ATOM   2217  CB  ARG C  37      26.820 -22.816  14.611  1.00 33.42      F00Z C  
ANISOU 2217  CB  ARG C  37     3998   3941   4761    338     72   -453  F00Z C  
ATOM   2218  CG  ARG C  37      25.985 -22.629  15.891  1.00 38.31      F00Z C  
ANISOU 2218  CG  ARG C  37     4502   4553   5501    318    236   -639  F00Z C  
ATOM   2219  CD  ARG C  37      26.579 -23.567  16.964  1.00 44.63      F00Z C  
ANISOU 2219  CD  ARG C  37     5388   5489   6082    222    410   -640  F00Z C  
ATOM   2220  NE  ARG C  37      27.859 -23.068  17.469  1.00 39.96      F00Z N  
ANISOU 2220  NE  ARG C  37     4918   4934   5329    183    420   -583  F00Z N  
ATOM   2221  CZ  ARG C  37      28.824 -23.819  18.007  1.00 46.41      F00Z C  
ANISOU 2221  CZ  ARG C  37     5849   5850   5933    114    472   -510  F00Z C  
ATOM   2222  NH1 ARG C  37      28.752 -25.146  18.016  1.00 33.05      F00Z N  
ANISOU 2222  NH1 ARG C  37     4181   4231   4147     79    512   -463  F00Z N  
ATOM   2223  NH2 ARG C  37      29.929 -23.220  18.492  1.00 36.30      F00Z N  
ANISOU 2223  NH2 ARG C  37     4659   4584   4550     82    461   -475  F00Z N  
ATOM   2224  N   ALA C  38      27.490 -23.266  11.612  1.00 26.07      F00Z N  
ANISOU 2224  N   ALA C  38     3254   2962   3690    371   -263   -155  F00Z N  
ATOM   2225  CA  ALA C  38      28.442 -23.230  10.504  1.00 26.42      F00Z C  
ANISOU 2225  CA  ALA C  38     3450   3010   3579    343   -352    -11  F00Z C  
ATOM   2226  C   ALA C  38      27.918 -22.382   9.350  1.00 29.87      F00Z C  
ANISOU 2226  C   ALA C  38     3929   3306   4113    372   -567     45  F00Z C  
ATOM   2227  O   ALA C  38      28.642 -21.535   8.816  1.00 28.11      F00Z O  
ANISOU 2227  O   ALA C  38     3821   3033   3828    346   -639    131  F00Z O  
ATOM   2228  CB  ALA C  38      28.774 -24.639  10.025  1.00 26.49      F00Z C  
ANISOU 2228  CB  ALA C  38     3515   3118   3432    309   -304     46  F00Z C  
ATOM   2229  N   LEU C  39      26.656 -22.599   8.960  1.00 28.21      F00Z N  
ANISOU 2229  N   LEU C  39     3633   3021   4064    419   -681      0  F00Z N  
ATOM   2230  CA  LEU C  39      26.086 -21.847   7.847  1.00 27.13      F00Z C  
ANISOU 2230  CA  LEU C  39     3547   2730   4032    445   -931     62  F00Z C  
ATOM   2231  C   LEU C  39      25.984 -20.386   8.185  1.00 31.51      F00Z C  
ANISOU 2231  C   LEU C  39     4059   3155   4757    483  -1009     29  F00Z C  
ATOM   2232  O   LEU C  39      26.266 -19.517   7.349  1.00 31.18      F00Z O  
ANISOU 2232  O   LEU C  39     4146   3006   4697    467  -1182    134  F00Z O  
ATOM   2233  CB  LEU C  39      24.722 -22.485   7.491  1.00 31.81      F00Z C  
ANISOU 2233  CB  LEU C  39     4024   3267   4796    490  -1043      3  F00Z C  
ATOM   2234  CG  LEU C  39      24.004 -21.662   6.415  1.00 38.47      F00Z C  
ANISOU 2234  CG  LEU C  39     4908   3921   5790    523  -1348     62  F00Z C  
ATOM   2235  CD1 LEU C  39      24.834 -21.889   5.156  1.00 35.01      F00Z C  
ANISOU 2235  CD1 LEU C  39     4729   3503   5068    440  -1442    232  F00Z C  
ATOM   2236  CD2 LEU C  39      22.543 -22.150   6.258  1.00 41.37      F00Z C  
ANISOU 2236  CD2 LEU C  39     5103   4208   6407    582  -1472    -29  F00Z C  
ATOM   2237  N   SER C  40      25.650 -20.069   9.438  1.00 32.43      F00Z N  
ANISOU 2237  N   SER C  40     4015   3279   5027    520   -872   -118  F00Z N  
ATOM   2238  CA  SER C  40      25.546 -18.676   9.818  1.00 32.52      F00Z C  
ANISOU 2238  CA  SER C  40     3977   3161   5220    559   -934   -171  F00Z C  
ATOM   2239  C   SER C  40      26.909 -17.974   9.733  1.00 33.47      F00Z C  
ANISOU 2239  C   SER C  40     4262   3302   5153    501   -913    -64  F00Z C  
ATOM   2240  O   SER C  40      27.012 -16.838   9.235  1.00 31.87      F00Z O  
ANISOU 2240  O   SER C  40     4122   2958   5028    510  -1075     -6  F00Z O  
ATOM   2241  CB  SER C  40      24.957 -18.586  11.223  1.00 42.00      F00Z C  
ANISOU 2241  CB  SER C  40     4986   4381   6592    590   -749   -372  F00Z C  
ATOM   2242  OG  SER C  40      25.240 -17.313  11.771  1.00 50.10      F00Z O  
ANISOU 2242  OG  SER C  40     5996   5319   7720    606   -746   -427  F00Z O  
ATOM   2243  N   LEU C  41      27.961 -18.642  10.206  1.00 29.74      F00Z N  
ANISOU 2243  N   LEU C  41     3855   2993   4452    439   -726    -36  F00Z N  
ATOM   2244  CA  LEU C  41      29.301 -18.063  10.078  1.00 27.77      F00Z C  
ANISOU 2244  CA  LEU C  41     3745   2766   4042    377   -702     62  F00Z C  
ATOM   2245  C   LEU C  41      29.719 -17.908   8.609  1.00 30.84      F00Z C  
ANISOU 2245  C   LEU C  41     4310   3099   4309    328   -855    226  F00Z C  
ATOM   2246  O   LEU C  41      30.360 -16.910   8.220  1.00 30.41      F00Z O  
ANISOU 2246  O   LEU C  41     4362   2964   4226    288   -927    306  F00Z O  
ATOM   2247  CB  LEU C  41      30.312 -18.952  10.825  1.00 25.87      F00Z C  
ANISOU 2247  CB  LEU C  41     3522   2700   3609    323   -495     57  F00Z C  
ATOM   2248  CG  LEU C  41      31.763 -18.455  10.687  1.00 28.90      F00Z C  
ANISOU 2248  CG  LEU C  41     4023   3109   3848    255   -461    148  F00Z C  
ATOM   2249  CD1 LEU C  41      31.924 -17.049  11.257  1.00 31.02      F00Z C  
ANISOU 2249  CD1 LEU C  41     4274   3278   4234    265   -494    105  F00Z C  
ATOM   2250  CD2 LEU C  41      32.732 -19.441  11.473  1.00 28.20      F00Z C  
ANISOU 2250  CD2 LEU C  41     3927   3178   3608    211   -285    136  F00Z C  
ATOM   2251  N   LEU C  42      29.447 -18.925   7.802  1.00 27.20      F00Z N  
ANISOU 2251  N   LEU C  42     3900   2684   3750    311   -889    279  F00Z N  
ATOM   2252  CA  LEU C  42      29.764 -18.892   6.375  1.00 31.48      F00Z C  
ANISOU 2252  CA  LEU C  42     4636   3178   4145    244  -1021    423  F00Z C  
ATOM   2253  C   LEU C  42      29.072 -17.708   5.702  1.00 33.62      F00Z C  
ANISOU 2253  C   LEU C  42     4962   3247   4565    265  -1281    476  F00Z C  
ATOM   2254  O   LEU C  42      29.702 -16.901   4.990  1.00 33.44      F00Z O  
ANISOU 2254  O   LEU C  42     5112   3146   4448    193  -1369    592  F00Z O  
ATOM   2255  CB  LEU C  42      29.325 -20.218   5.755  1.00 30.25      F00Z C  
ANISOU 2255  CB  LEU C  42     4502   3094   3898    236  -1024    434  F00Z C  
ATOM   2256  CG  LEU C  42      29.426 -20.321   4.227  1.00 38.60      F00Z C  
ANISOU 2256  CG  LEU C  42     5776   4097   4792    157  -1171    566  F00Z C  
ATOM   2257  CD1 LEU C  42      30.886 -20.141   3.883  1.00 40.68      F00Z C  
ANISOU 2257  CD1 LEU C  42     6195   4424   4836     49  -1038    647  F00Z C  
ATOM   2258  CD2 LEU C  42      28.910 -21.667   3.743  1.00 37.24      F00Z C  
ANISOU 2258  CD2 LEU C  42     5606   3994   4551    155  -1168    550  F00Z C  
ATOM   2259  N   GLN C  43      27.772 -17.545   5.975  1.00 33.54      F00Z N  
ANISOU 2259  N   GLN C  43     4797   3136   4811    361  -1406    385  F00Z N  
ATOM   2260  CA  GLN C  43      27.048 -16.401   5.427  1.00 35.50      F00Z C  
ANISOU 2260  CA  GLN C  43     5067   3164   5259    398  -1681    422  F00Z C  
ATOM   2261  C   GLN C  43      27.642 -15.064   5.895  1.00 42.25      F00Z C  
ANISOU 2261  C   GLN C  43     5938   3932   6184    393  -1679    426  F00Z C  
ATOM   2262  O   GLN C  43      27.832 -14.137   5.088  1.00 38.07      F00Z O  
ANISOU 2262  O   GLN C  43     5559   3270   5635    343  -1859    540  F00Z O  
ATOM   2263  CB  GLN C  43      25.553 -16.514   5.770  1.00 37.12      F00Z C  
ANISOU 2263  CB  GLN C  43     5049   3274   5783    511  -1791    289  F00Z C  
ATOM   2264  CG  GLN C  43      24.913 -17.614   5.001  1.00 39.93      F00Z C  
ANISOU 2264  CG  GLN C  43     5427   3660   6085    504  -1880    320  F00Z C  
ATOM   2265  CD  GLN C  43      23.504 -17.935   5.483  1.00 49.26      F00Z C  
ANISOU 2265  CD  GLN C  43     6350   4785   7581    603  -1923    162  F00Z C  
ATOM   2266  OE1 GLN C  43      23.100 -17.548   6.584  1.00 48.15      F00Z O  
ANISOU 2266  OE1 GLN C  43     6001   4624   7671    674  -1808      6  F00Z O  
ATOM   2267  NE2 GLN C  43      22.761 -18.652   4.662  1.00 48.87      F00Z N  
ANISOU 2267  NE2 GLN C  43     6314   4733   7522    578  -2044    181  F00Z N  
ATOM   2268  N   ARG C  44      27.930 -14.921   7.193  1.00 34.84      F00Z N  
ANISOU 2268  N   ARG C  44     4853   3073   5314    428  -1472    295  F00Z N  
ATOM   2269  CA  ARG C  44      28.491 -13.639   7.652  1.00 34.04      F00Z C  
ANISOU 2269  CA  ARG C  44     4767   2881   5284    421  -1475    289  F00Z C  
ATOM   2270  C   ARG C  44      29.854 -13.341   7.017  1.00 36.80      F00Z C  
ANISOU 2270  C   ARG C  44     5339   3268   5377    301  -1448    448  F00Z C  
ATOM   2271  O   ARG C  44      30.124 -12.199   6.637  1.00 39.64      F00Z O  
ANISOU 2271  O   ARG C  44     5799   3480   5781    270  -1584    525  F00Z O  
ATOM   2272  CB  ARG C  44      28.634 -13.599   9.181  1.00 37.63      F00Z C  
ANISOU 2272  CB  ARG C  44     5053   3426   5818    459  -1246    116  F00Z C  
ATOM   2273  CG  ARG C  44      27.323 -13.677   9.969  1.00 45.35      F00Z C  
ANISOU 2273  CG  ARG C  44     5801   4354   7075    560  -1226    -76  F00Z C  
ATOM   2274  CD  ARG C  44      27.575 -13.323  11.436  1.00 49.01      F00Z C  
ANISOU 2274  CD  ARG C  44     6155   4873   7593    567  -1012   -240  F00Z C  
ATOM   2275  NE  ARG C  44      28.553 -14.189  12.092  1.00 56.43      F00Z N  
ANISOU 2275  NE  ARG C  44     7151   6025   8267    495   -787   -231  F00Z N  
ATOM   2276  CZ  ARG C  44      28.283 -15.328  12.726  1.00 60.52      F00Z C  
ANISOU 2276  CZ  ARG C  44     7596   6685   8715    488   -620   -309  F00Z C  
ATOM   2277  NH1 ARG C  44      27.070 -15.869  12.711  1.00 54.64      F00Z N  
ANISOU 2277  NH1 ARG C  44     6719   5916   8125    541   -630   -399  F00Z N  
ATOM   2278  NH2 ARG C  44      29.253 -15.935  13.403  1.00 50.29      F00Z N  
ANISOU 2278  NH2 ARG C  44     6360   5548   7201    421   -449   -296  F00Z N  
ATOM   2279  N   THR C  45      30.738 -14.349   6.901  1.00 35.51      F00Z N  
ANISOU 2279  N   THR C  45     5247   3287   4959    227  -1269    492  F00Z N  
ATOM   2280  CA  THR C  45      32.035 -14.080   6.277  1.00 38.61      F00Z C  
ANISOU 2280  CA  THR C  45     5828   3709   5134    105  -1218    623  F00Z C  
ATOM   2281  C   THR C  45      31.891 -13.769   4.785  1.00 49.46      F00Z C  
ANISOU 2281  C   THR C  45     7423   4961   6410     27  -1423    782  F00Z C  
ATOM   2282  O   THR C  45      32.688 -12.988   4.249  1.00 45.31      F00Z O  
ANISOU 2282  O   THR C  45     7062   4369   5783    -75  -1451    890  F00Z O  
ATOM   2283  CB  THR C  45      33.021 -15.243   6.446  1.00 43.89      F00Z C  
ANISOU 2283  CB  THR C  45     6504   4582   5591     46   -984    619  F00Z C  
ATOM   2284  OG1 THR C  45      32.485 -16.414   5.870  1.00 39.03      F00Z O  
ANISOU 2284  OG1 THR C  45     5903   4033   4895     54   -992    628  F00Z O  
ATOM   2285  CG2 THR C  45      33.306 -15.531   7.901  1.00 34.10      F00Z C  
ANISOU 2285  CG2 THR C  45     5091   3453   4411     97   -804    488  F00Z C  
ATOM   2286  N   ARG C  46      30.921 -14.393   4.084  1.00 42.24      F00Z N  
ANISOU 2286  N   ARG C  46     6532   4012   5504     56  -1568    802  F00Z N  
ATOM   2287  CA  ARG C  46      30.749 -14.108   2.650  1.00 46.74      F00Z C  
ANISOU 2287  CA  ARG C  46     7267   4540   5953    -49  -1701    886  F00Z C  
ATOM   2288  C   ARG C  46      30.195 -12.719   2.425  1.00 50.03      F00Z C  
ANISOU 2288  C   ARG C  46     7679   4783   6546    -40  -1910    893  F00Z C  
ATOM   2289  O   ARG C  46      30.481 -12.095   1.396  1.00 54.08      F00Z O  
ANISOU 2289  O   ARG C  46     8364   5244   6938   -155  -1997    979  F00Z O  
ATOM   2290  CB  ARG C  46      29.801 -15.100   1.965  1.00 42.09      F00Z C  
ANISOU 2290  CB  ARG C  46     6674   3978   5342    -34  -1789    868  F00Z C  
ATOM   2291  CG  ARG C  46      30.387 -16.471   1.660  1.00 44.50      F00Z C  
ANISOU 2291  CG  ARG C  46     7049   4449   5411    -90  -1609    883  F00Z C  
ATOM   2292  CD  ARG C  46      29.300 -17.452   1.229  1.00 48.25      F00Z C  
ANISOU 2292  CD  ARG C  46     7480   4933   5919    -48  -1708    844  F00Z C  
ATOM   2293  NE  ARG C  46      29.842 -18.714   0.727  1.00 43.23      F00Z N  
ANISOU 2293  NE  ARG C  46     6933   4442   5051   -118  -1550    855  F00Z N  
ATOM   2294  CZ  ARG C  46      29.097 -19.745   0.331  1.00 54.57      F00Z C  
ANISOU 2294  CZ  ARG C  46     8350   5908   6475    -98  -1598    824  F00Z C  
ATOM   2295  NH1 ARG C  46      27.767 -19.682   0.316  1.00 54.31      F00Z N  
ANISOU 2295  NH1 ARG C  46     8215   5773   6650    -19  -1805    782  F00Z N  
ATOM   2296  NH2 ARG C  46      29.698 -20.870  -0.058  1.00 49.90      F00Z N  
ANISOU 2296  NH2 ARG C  46     7831   5448   5680   -161  -1432    821  F00Z N  
ATOM   2297  N   ALA C  47      29.391 -12.230   3.358  1.00 48.99      F00Z N  
ANISOU 2297  N   ALA C  47     7349   4557   6706     91  -1987    790  F00Z N  
ATOM   2298  CA  ALA C  47      28.797 -10.914   3.222  1.00 51.47      F00Z C  
ANISOU 2298  CA  ALA C  47     7628   4704   7223    110  -2186    775  F00Z C  
ATOM   2299  C   ALA C  47      29.820  -9.799   3.431  1.00 61.03      F00Z C  
ANISOU 2299  C   ALA C  47     8924   5870   8393     49  -2139    828  F00Z C  
ATOM   2300  O   ALA C  47      29.537  -8.662   3.074  1.00 58.57      F00Z O  
ANISOU 2300  O   ALA C  47     8641   5424   8189     30  -2311    850  F00Z O  
ATOM   2301  CB  ALA C  47      27.632 -10.775   4.207  1.00 47.97      F00Z C  
ANISOU 2301  CB  ALA C  47     6916   4185   7125    265  -2238    612  F00Z C  
ATOM   2302  N   THR C  48      30.998 -10.114   3.976  1.00 57.54      F00Z N  
ANISOU 2302  N   THR C  48     8524   5534   7804     11  -1921    850  F00Z N  
ATOM   2303  CA  THR C  48      32.094  -9.170   4.172  1.00 68.30      F00Z C  
ANISOU 2303  CA  THR C  48     9969   6867   9113    -65  -1851    901  F00Z C  
ATOM   2304  C   THR C  48      32.976  -9.135   2.924  1.00 77.08      F00Z C  
ANISOU 2304  C   THR C  48    11313   8031   9944   -237  -1817   1035  F00Z C  
ATOM   2305  O   THR C  48      33.364 -10.190   2.406  1.00 76.32      F00Z O  
ANISOU 2305  O   THR C  48    11295   8066   9638   -301  -1694   1067  F00Z O  
ATOM   2306  CB  THR C  48      32.958  -9.590   5.371  1.00 68.65      F00Z C  
ANISOU 2306  CB  THR C  48     9941   6995   9146    -38  -1633    848  F00Z C  
ATOM   2307  OG1 THR C  48      32.127  -9.894   6.502  1.00 57.66      F00Z O  
ANISOU 2307  OG1 THR C  48     8328   5604   7975    109  -1606    687  F00Z O  
ATOM   2308  CG2 THR C  48      33.931  -8.462   5.751  1.00 67.04      F00Z C  
ANISOU 2308  CG2 THR C  48     9782   6729   8962   -100  -1588    872  F00Z C  
ATOM   2309  N   LYS C  49      33.327  -7.929   2.472  1.00 79.20      F00Z N  
ANISOU 2309  N   LYS C  49    11684   8196  10212   -315  -1908   1099  F00Z N  
ATOM   2310  CA  LYS C  49      34.196  -7.742   1.293  1.00 88.44      F00Z C  
ANISOU 2310  CA  LYS C  49    13077   9398  11128   -491  -1864   1211  F00Z C  
ATOM   2311  C   LYS C  49      33.708  -8.503   0.054  1.00 87.91      F00Z C  
ANISOU 2311  C   LYS C  49    13138   9369  10893   -557  -1934   1250  F00Z C  
ATOM   2312  O   LYS C  49      34.325  -9.484  -0.379  1.00 90.49      F00Z O  
ANISOU 2312  O   LYS C  49    13538   9834  11010   -633  -1755   1261  F00Z O  
ATOM   2313  CB  LYS C  49      35.639  -8.159   1.610  1.00 84.75      F00Z C  
ANISOU 2313  CB  LYS C  49    12639   9064  10497   -576  -1583   1225  F00Z C  
TER    2314      LYS C  49                                                      
HETATM 2315  O   HOH S   1      48.739 -12.323  21.960  1.00 29.40           O  
ANISOU 2315  O   HOH S   1     4055   3197   3917   -603   -555    -44       O  
HETATM 2316  O   HOH S   2      55.466 -19.402  16.054  1.00 43.31           O  
ANISOU 2316  O   HOH S   2     4654   5049   6751   -625    -40    108       O  
HETATM 2317  O   HOH S   3      29.966 -29.966   0.000  1.00 20.17           O  
ANISOU 2317  O   HOH S   3     3101   3101   1462   -131   -104   -104       O  
HETATM 2318  O   HOH S   4      33.768 -29.268  20.362  1.00 22.77           O  
ANISOU 2318  O   HOH S   4     3363   3179   2110   -192    414    -31       O  
HETATM 2319  O   HOH S   5      30.528 -24.475  21.519  1.00 33.92           O  
ANISOU 2319  O   HOH S   5     4572   4436   3880   -161    714   -560       O  
HETATM 2320  O   HOH S   6      36.370 -35.770  17.167  1.00 25.05           O  
ANISOU 2320  O   HOH S   6     3555   3420   2543    -52    147    325       O  
HETATM 2321  O   HOH S   7      30.035 -35.850  15.064  1.00 25.84           O  
ANISOU 2321  O   HOH S   7     3477   3565   2777    -11    395     71       O  
HETATM 2322  O   HOH S   8      32.322 -30.517  18.391  1.00 21.94           O  
ANISOU 2322  O   HOH S   8     3113   3074   2149    -87    436    -20       O  
HETATM 2323  O   HOH S   9      36.884 -19.245   8.502  1.00 29.84           O  
ANISOU 2323  O   HOH S   9     4514   3438   3387    -67   -196    486       O  
HETATM 2324  O   HOH S  10      29.951 -45.840  12.082  1.00 28.77           O  
ANISOU 2324  O   HOH S  10     3907   3697   3326    -40    225    191       O  
HETATM 2325  O   HOH S  11      26.103 -26.103  18.557  1.00 44.16           O  
ANISOU 2325  O   HOH S  11     5497   5497   5786     50      9      9       O  
HETATM 2326  O   HOH S  12      37.549 -19.851  20.959  1.00 30.15           O  
ANISOU 2326  O   HOH S  12     4300   3800   3355   -156    159   -218       O  
HETATM 2327  O   HOH S  13      24.800 -38.493   7.575  1.00 29.50           O  
ANISOU 2327  O   HOH S  13     3778   3806   3624    143   -116    -58       O  
HETATM 2328  O   HOH S  14      39.603 -15.221  20.553  1.00 30.13           O  
ANISOU 2328  O   HOH S  14     4297   3518   3635   -180    -31   -246       O  
HETATM 2329  O   HOH S  15      46.723 -32.544  13.430  1.00 33.85           O  
ANISOU 2329  O   HOH S  15     3976   4289   4597     26    187    207       O  
HETATM 2330  O   HOH S  16      26.477 -43.941  13.586  1.00 34.00           O  
ANISOU 2330  O   HOH S  16     4455   4456   4009   -173    396     78       O  
HETATM 2331  O   HOH S  17      37.103 -30.384   9.173  1.00 23.86           O  
ANISOU 2331  O   HOH S  17     3420   3231   2415     56    286    283       O  
HETATM 2332  O   HOH S  18      39.413 -12.460  20.912  1.00 31.08           O  
ANISOU 2332  O   HOH S  18     4428   3426   3956   -181    -85   -387       O  
HETATM 2333  O   HOH S  19      37.732 -48.210   6.724  1.00 30.64           O  
ANISOU 2333  O   HOH S  19     3938   3652   4051    241    419   -193       O  
HETATM 2334  O   HOH S  20      39.233 -41.126  10.808  1.00 37.55           O  
ANISOU 2334  O   HOH S  20     4819   4811   4638    180    278    170       O  
HETATM 2335  O   HOH S  21      54.881 -21.854   4.344  1.00 43.40           O  
ANISOU 2335  O   HOH S  21     5204   5289   5996  -1190   1903    -89       O  
HETATM 2336  O   HOH S  22      36.944 -16.718   7.454  1.00 32.16           O  
ANISOU 2336  O   HOH S  22     4997   3490   3734   -147   -394    610       O  
HETATM 2337  O   HOH S  23      42.012 -34.264  18.043  1.00 38.07           O  
ANISOU 2337  O   HOH S  23     5050   4915   4498    -32   -181    415       O  
HETATM 2338  O   HOH S  24      44.774 -28.831  22.565  1.00 33.40           O  
ANISOU 2338  O   HOH S  24     4692   4240   3759   -293   -592    393       O  
HETATM 2340  O   HOH S  26      41.764 -23.293  25.671  1.00 43.79           O  
ANISOU 2340  O   HOH S  26     6464   5624   4551   -537   -283      2       O  
HETATM 2341  O   HOH S  27      34.666 -27.585  23.702  1.00 39.74           O  
ANISOU 2341  O   HOH S  27     5792   5320   3989   -424    441   -150       O  
HETATM 2342  O   HOH S  28      38.702 -26.182  23.026  1.00 38.04           O  
ANISOU 2342  O   HOH S  28     5530   5022   3903   -343     51     50       O  
HETATM 2343  O   HOH S  29      27.157 -78.964  -4.351  1.00 53.24           O  
ANISOU 2343  O   HOH S  29     7354   3797   9080   -188   -398  -2198       O  
HETATM 2344  O   HOH S  30      26.141 -35.323  11.195  1.00 36.08           O  
ANISOU 2344  O   HOH S  30     4533   4723   4452    141    163    -77       O  
HETATM 2345  O   HOH S  31      28.695 -37.983  14.496  1.00 32.54           O  
ANISOU 2345  O   HOH S  31     4285   4393   3685    -39    408     57       O  
HETATM 2346  O   HOH S  32      27.593 -78.453   7.384  1.00 50.18           O  
ANISOU 2346  O   HOH S  32     6867   3076   9122   -363  -1249   -279       O  
HETATM 2347  O   HOH S  33      48.267 -34.126  15.317  1.00 43.81           O  
ANISOU 2347  O   HOH S  33     5068   5387   6190     72   -146    236       O  
HETATM 2348  O   HOH S  34      35.497 -64.017   1.459  1.00 43.92           O  
ANISOU 2348  O   HOH S  34     5572   3967   7150    329    287  -1279       O  
HETATM 2349  O   HOH S  35      52.350  -6.211  23.108  1.00 43.65           O  
ANISOU 2349  O   HOH S  35     5808   4495   6281   -955   -887   -197       O  
HETATM 2350  O   HOH S  36      51.668 -12.133  26.504  1.00 47.62           O  
ANISOU 2350  O   HOH S  36     6509   5394   6190   -869  -1190   -181       O  
HETATM 2351  O   HOH S  37      34.502 -38.857  20.317  1.00 40.36           O  
ANISOU 2351  O   HOH S  37     5795   5309   4230   -327    133    419       O  
HETATM 2353  O   HOH S  39      25.301 -80.221   7.839  1.00 49.23           O  
ANISOU 2353  O   HOH S  39     6890   2823   8992   -637  -1304   -155       O  
HETATM 2354  O   HOH S  41      22.858 -59.606   8.167  1.00 46.92           O  
ANISOU 2354  O   HOH S  41     6168   5162   6496   -447    -94   -116       O  
HETATM 2355  O   HOH S  42      21.953 -20.898  10.231  1.00 42.41           O  
ANISOU 2355  O   HOH S  42     4728   4385   7002    668   -897   -499       O  
HETATM 2356  O   HOH S  43      38.834 -38.635  11.911  1.00 34.21           O  
ANISOU 2356  O   HOH S  43     4462   4479   4056    139    249    242       O  
HETATM 2357  O   HOH S  44      31.899 -23.817   1.281  1.00 43.74           O  
ANISOU 2357  O   HOH S  44     6929   5077   4613   -170   -794    707       O  
HETATM 2358  O   HOH S  45      33.900 -55.789  10.006  1.00 44.53           O  
ANISOU 2358  O   HOH S  45     5840   4870   6210    121   -142     77       O  
HETATM 2359  O   HOH S  46      29.249 -53.502  -1.795  1.00 41.01           O  
ANISOU 2359  O   HOH S  46     6045   4839   4696   -117    173   -761       O  
HETATM 2360  O   HOH S  47      39.055 -29.882   7.478  1.00 38.83           O  
ANISOU 2360  O   HOH S  47     5387   5107   4261    -44    421    297       O  
HETATM 2361  O   HOH S  48      37.594 -33.502   9.421  1.00 44.01           O  
ANISOU 2361  O   HOH S  48     5882   5818   5022     83    355    238       O  
HETATM 2362  O   HOH S  49      37.021 -11.553  24.889  1.00 40.85           O  
ANISOU 2362  O   HOH S  49     5779   4634   5108   -284    213   -981       O  
HETATM 2363  O   HOH S  50      44.930 -32.736  10.846  1.00 45.18           O  
ANISOU 2363  O   HOH S  50     5583   5825   5759     11    471    165       O  
HETATM 2364  O   HOH S  51      36.991 -54.668   6.999  1.00 37.15           O  
ANISOU 2364  O   HOH S  51     4681   3966   5469    309    158   -309       O  
HETATM 2365  O   HOH S  52      49.762 -19.906   0.484  1.00 49.67           O  
ANISOU 2365  O   HOH S  52     7266   6093   5514  -1317   1525    365       O  
HETATM 2366  O   HOH S  53      46.465 -20.609   0.777  1.00 44.65           O  
ANISOU 2366  O   HOH S  53     6851   5474   4641  -1084   1095    514       O  
HETATM 2367  O   HOH S  54      57.735 -18.516  23.145  1.00 42.98           O  
ANISOU 2367  O   HOH S  54     4679   4705   6946   -701  -1424    104       O  
HETATM 2368  O   HOH S  55      38.247 -20.903   0.776  1.00 39.49           O  
ANISOU 2368  O   HOH S  55     6580   4634   3792   -605    -71    785       O  
HETATM 2369  O   HOH S  56      36.670 -13.985  24.673  1.00 37.28           O  
ANISOU 2369  O   HOH S  56     5338   4376   4452   -293    279   -847       O  
HETATM 2370  O   HOH S  57      25.844 -62.432  10.676  1.00 50.40           O  
ANISOU 2370  O   HOH S  57     6838   5215   7098   -478   -257    178       O  
HETATM 2371  O   HOH S  58      29.850 -25.108  -0.093  1.00 41.56           O  
ANISOU 2371  O   HOH S  58     6712   4732   4347   -151  -1077    686       O  
HETATM 2372  O   HOH S  59      36.279 -20.278  23.695  1.00 53.85           O  
ANISOU 2372  O   HOH S  59     7461   6858   6143   -308    333   -444       O  
HETATM 2373  O   HOH S  60      34.694 -50.523   2.044  1.00 36.68           O  
ANISOU 2373  O   HOH S  60     5052   4407   4479    106    555   -531       O  
HETATM 2374  O   HOH S  61      59.201  -9.326  19.165  1.00 57.24           O  
ANISOU 2374  O   HOH S  61     6448   6220   9081  -1234   -571     12       O  
HETATM 2375  O   HOH S  62      44.821 -15.875  26.271  1.00 44.92           O  
ANISOU 2375  O   HOH S  62     6527   5446   5094   -624   -507   -268       O  
HETATM 2376  O   HOH S  63      26.280 -14.047   2.697  1.00 47.93           O  
ANISOU 2376  O   HOH S  63     6955   4384   6871    243  -2272    633       O  
HETATM 2377  O   HOH S  64      24.682 -52.527  -0.943  1.00 37.20           O  
ANISOU 2377  O   HOH S  64     5432   4379   4325   -159   -332   -554       O  
HETATM 2378  O   HOH S  65      23.081 -61.872   9.595  1.00 44.93           O  
ANISOU 2378  O   HOH S  65     6017   4677   6378   -581   -137     22       O  
HETATM 2379  O   HOH S  66      23.129 -40.346   8.413  1.00 50.91           O  
ANISOU 2379  O   HOH S  66     6329   6499   6517     82    -42   -147       O  
HETATM 2380  O   HOH S  67      33.481 -70.236   2.200  1.00 55.58           O  
ANISOU 2380  O   HOH S  67     7075   4650   9394    294   -238  -1300       O  
HETATM 2381  O   HOH S  68      28.549 -27.485   0.578  1.00 42.78           O  
ANISOU 2381  O   HOH S  68     6631   4997   4625    -31  -1039    545       O  
HETATM 2382  O   HOH S  69      24.625 -59.129  -4.698  1.00 52.66           O  
ANISOU 2382  O   HOH S  69     7744   5910   6353   -349   -338  -1157       O  
HETATM 2383  O   HOH S  70      25.716 -69.733  -3.828  1.00 47.01           O  
ANISOU 2383  O   HOH S  70     6733   4109   7021   -295   -268  -1751       O  
HETATM 2384  O   HOH S  71      38.398 -46.340   5.098  1.00 44.70           O  
ANISOU 2384  O   HOH S  71     5784   5550   5651    190    622   -282       O  
HETATM 2385  O   HOH S  72      49.700  -6.231   6.815  1.00 47.24           O  
ANISOU 2385  O   HOH S  72     7192   4727   6029  -1495    261    979       O  
HETATM 2386  O   HOH S  73      53.586 -16.061   5.632  1.00 51.04           O  
ANISOU 2386  O   HOH S  73     6675   6038   6680  -1398   1443    359       O  
HETATM 2387  O   HOH S  74      17.133 -67.213   1.465  1.00 52.32           O  
ANISOU 2387  O   HOH S  74     6817   5134   7929   -759   -738   -858       O  
HETATM 2388  O   HOH S  75      38.480 -22.172  19.828  1.00 40.04           O  
ANISOU 2388  O   HOH S  75     5520   5149   4546   -133    112    -24       O  
HETATM 2389  O   HOH S  76      36.522 -55.455  10.119  1.00 53.35           O  
ANISOU 2389  O   HOH S  76     6809   5882   7580    248   -190     32       O  
HETATM 2390  O   HOH S  77      30.321 -58.026   8.472  1.00 43.54           O  
ANISOU 2390  O   HOH S  77     5803   4699   6041    -22   -108    -44       O  
HETATM 2391  O   HOH S  78      40.816 -11.742   4.075  1.00 53.32           O  
ANISOU 2391  O   HOH S  78     8386   5721   6151   -774   -424   1075       O  
HETATM 2392  O   HOH S  79      23.493 -68.070  -3.167  1.00 55.29           O  
ANISOU 2392  O   HOH S  79     7759   5396   7854   -394   -462  -1473       O  
HETATM 2393  O   HOH S  80      47.699  -5.149   4.944  1.00 63.78           O  
ANISOU 2393  O   HOH S  80     9704   6642   7888  -1486    -12   1185       O  
HETATM 2394  O   HOH S  81      27.810 -66.232   8.143  1.00 55.11           O  
ANISOU 2394  O   HOH S  81     7388   5304   8249   -259   -485   -108       O  
HETATM 2395  O   HOH S  82      21.052 -43.386   5.280  1.00 41.80           O  
ANISOU 2395  O   HOH S  82     5205   5193   5484     37   -389   -226       O  
HETATM 2396  O   HOH S  83      37.036 -41.383   6.725  1.00 46.92           O  
ANISOU 2396  O   HOH S  83     6202   6073   5552    135    479     12       O  
HETATM 2397  O   HOH S  84      21.832 -18.967   8.590  1.00 53.54           O  
ANISOU 2397  O   HOH S  84     6257   5480   8607    738  -1394   -341       O  
HETATM 2398  O   HOH S  85      51.036 -16.149   4.387  1.00 45.57           O  
ANISOU 2398  O   HOH S  85     6448   5364   5503  -1348   1287    529       O  
HETATM 2399  O   HOH S  86      25.774 -37.845  10.047  1.00 48.11           O  
ANISOU 2399  O   HOH S  86     6093   6244   5943    114    117    -51       O  
HETATM 2400  O   HOH S  87      20.967 -27.865  17.873  1.00 53.90           O  
ANISOU 2400  O   HOH S  87     6004   6695   7781     76    899  -1095       O  
HETATM 2401  O   HOH S  88      37.914 -53.033  11.699  1.00 49.22           O  
ANISOU 2401  O   HOH S  88     6266   5485   6952    250   -251    179       O  
HETATM 2402  O   HOH S  89      33.825 -52.867   0.394  1.00 46.87           O  
ANISOU 2402  O   HOH S  89     6448   5569   5793     60    564   -743       O  
HETATM 2403  O   HOH S  90      49.668 -14.157   3.378  1.00 50.29           O  
ANISOU 2403  O   HOH S  90     7451   5822   5836  -1417   1047    733       O  
HETATM 2404  O   HOH S  91      38.091 -50.372   5.099  1.00 44.15           O  
ANISOU 2404  O   HOH S  91     5617   5219   5937    261    527   -414       O  
HETATM 2405  O   HOH S  92      26.338 -39.480  12.062  1.00 50.81           O  
ANISOU 2405  O   HOH S  92     6464   6640   6202     13    305    -24       O  
HETATM 2406  O   HOH S  93      30.190 -20.205  19.363  1.00 41.21           O  
ANISOU 2406  O   HOH S  93     5263   5042   5352    101    445   -646       O  
HETATM 2407  O   HOH S  94      30.355 -59.592  -2.013  1.00 43.74           O  
ANISOU 2407  O   HOH S  94     6229   4706   5683    -57    300  -1173       O  
HETATM 2408  O   HOH S  95      42.047 -31.816   7.494  1.00 55.62           O  
ANISOU 2408  O   HOH S  95     7295   7237   6600    -72    649    186       O
[truncated: 14,747 more chars]
