# Supplementary material for: Recognition of centromere‐specific histone Cse4 by the inner kinetochore Okp1‐Ame1 complex
Source: EMBO Rep. 2023 Nov 20;24(12):e57702. doi: 10.15252/embr.202357702 (PMC10702835; doi:10.15252/embr.202357702)
Supplement: Supplementary file 8 — Source Data for Figure 2 [file EMBR-24-e57702-s006.zip]

Archive with 13 entries (11 files):
- Figure_2/
- __MACOSX/._Figure_2
- Figure_2/.DS_Store
- __MACOSX/Figure_2/._.DS_Store
- Figure_2/2B_2C/
- Figure_2/2B_2C/sch5_15_xia2.html
- __MACOSX/Figure_2/2B_2C/._sch5_15_xia2.html
- Figure_2/2B_2C/sch5-15_OA-Cse4-final model.pdb
- __MACOSX/Figure_2/2B_2C/._sch5-15_OA-Cse4-final model.pdb
- Figure_2/2B_2C/SCH5-15_AUTOMATIC_DEFAULT_free.mtz
- __MACOSX/Figure_2/2B_2C/._SCH5-15_AUTOMATIC_DEFAULT_free.mtz
- Figure_2/2B_2C/D_1000273421_val-report-full_P1 (8T0P).pdf
- __MACOSX/Figure_2/2B_2C/._D_1000273421_val-report-full_P1 (8T0P).pdf
