# Supplementary material for: Recognition of centromere‐specific histone Cse4 by the inner kinetochore Okp1‐Ame1 complex
Source: EMBO Rep. 2023 Nov 20;24(12):e57702. doi: 10.15252/embr.202357702 (PMC10702835; doi:10.15252/embr.202357702)
Supplement: Supplementary file 9 — Source Data for Figure 3 [file EMBR-24-e57702-s011.zip]

Archive with 19 entries (14 files):
- Figure_3/
- Figure_3/3B/
- Figure_3/3C/
- Figure_3/3D/
- Figure_3/.DS_Store
- __MACOSX/Figure_3/._.DS_Store
- Figure_3/3A/
- Figure_3/3B/.DS_Store
- __MACOSX/Figure_3/3B/._.DS_Store
- Figure_3/3B/FP_data_3B.xlsx
- __MACOSX/Figure_3/3B/._FP_data_3B.xlsx
- Figure_3/3C/Protein_gel_panel_C.jpg
- __MACOSX/Figure_3/3C/._Protein_gel_panel_C.jpg
- Figure_3/3D/.DS_Store
- __MACOSX/Figure_3/3D/._.DS_Store
- Figure_3/3D/Protein_gel_panel D.jpg
- __MACOSX/Figure_3/3D/._Protein_gel_panel D.jpg
- Figure_3/3A/Protein_gel_panel_A.jpg
- __MACOSX/Figure_3/3A/._Protein_gel_panel_A.jpg
