# Supplementary material for: Recognition of centromere‐specific histone Cse4 by the inner kinetochore Okp1‐Ame1 complex
Source: EMBO Rep. 2023 Nov 20;24(12):e57702. doi: 10.15252/embr.202357702 (PMC10702835; doi:10.15252/embr.202357702)
Supplement: Supplementary file 9 — Source Data for Figure 3 [file EMBR-24-e57702-s011.zip › Figure_3/3B/FP_data_3B.xlsx]

## Sheet: README
This data shows FP readings for plotting in Figure 3B. These binding curves show Cse4END binding to Okp1-Ame1 (FL) or Okp1-Ame1 (FL) in the presence of 10 uM Nkp1/2.

## Sheet: DATA
Concentration OA protein (uM)	OA + 10 μM Nkp1-Nkp2			OA alone
3	295.5	301.9	291.5	290.4	296.7	285.8
1.5	295	296.3	287.1	285.5	292	280.1
0.75	287.1	291.4	268.2	281.2	281.3	265.7
0.375	272.4	278.5	261	266.6	264.6	254.6
0.1875	247.1	256.1	224.4	239.4	243.6	214.6
0.09375	217	227	204.7	201.7	214.2	184.6
0.046875	196	208	178.8	176.4	182.4	156
0.0234375	184.8	197.7	163.9	158.4	172.9	135.4
0.0117188	174.4	187.7	158.7	148	171.2	136.4
0.00585938	167.3	181.6	156.2	146.1	162.7	131
0.00292969	160.8	173.3	150.3	142	152.9	123.4
0.00146484	156	165.3	141.5	139.6	150.2	117.2
0.00073242	150.6	171.1	131	134.9	142.6	111.2
