# Supplementary material for: Recognition of centromere‐specific histone Cse4 by the inner kinetochore Okp1‐Ame1 complex
Source: EMBO Rep. 2023 Nov 20;24(12):e57702. doi: 10.15252/embr.202357702 (PMC10702835; doi:10.15252/embr.202357702)
Supplement: Supplementary file 10 — Source Data for Figure 4 [file EMBR-24-e57702-s007.zip]

Archive with 17 entries (12 files):
- Figure_4/
- Figure_4/.DS_Store
- __MACOSX/Figure_4/._.DS_Store
- Figure_4/4B/
- Figure_4/4C/
- Figure_4/4D/
- Figure_4/4A/
- Figure_4/4B/4B.tif
- __MACOSX/Figure_4/4B/._4B.tif
- Figure_4/4C/4C.tif
- __MACOSX/Figure_4/4C/._4C.tif
- Figure_4/4D/4D.tif
- __MACOSX/Figure_4/4D/._4D.tif
- Figure_4/4A/4A_right.tif
- __MACOSX/Figure_4/4A/._4A_right.tif
- Figure_4/4A/4A_left.tif
- __MACOSX/Figure_4/4A/._4A_left.tif
